# Supplementary material for: Genome-Wide Analysis of the Salmonella Fis Regulon and Its Regulatory Mechanism on Pathogenicity Islands
Source: PLoS One. 2013 May 23;8(5):e64688. doi: 10.1371/journal.pone.0064688 (PMC3662779; doi:10.1371/journal.pone.0064688)
Supplement: Table S3 — Fis binding regions detected by ChIP-seq. (XLS) [file pone.0064688.s005.xls]

## Sheet: Sheet1
Table S3. Fis binding regions detected by ChIP-seq.
B-sitea	peak range		Typeb	Start Genec			End Gened			Binding ratioe
	Start	End		number	name	orientation	number	name	orientation
1	3343	3477	orf	STM0003	thrB	+				7.11894
2	5903	6065	IG1	STM0005	yaaA	-				∞f
3	12409	12562	orf	STM0012	dnaK	+				4.2854
4	14848	14955	IG1	STM0014		+				∞
5	15611	16168	IG3	STM0015		+				3.77698
6	17149	17832	IG3	STM0017		-	STM0018		+	5.74556
7	19009	19414	orf	STM0018		+				3.78478
8	23686	23910	orf	STM0020		+				6.09979
9	35222	35411	IG3	STM0032		+				3.89616
10	38745	39259	IG3	STM0034		-				4.30639
11	39653	40084	IG1	STM0035		+	STM0034		-	4.47434
12	44700	45104	orf	STM0038		+				4.24793
13	56473	56715	IG3	STM0046	ileS	+	STM0047	lspA	+	4.02975
14	59623	60000	orf	STM0050		+				3.54946
15	73590	74076	IG1	STM0064	dapB	+	STM0063		+	4.11334
16	77090	77368	orf	STM0067	carB	+				5.86625
17	93658	93910	orf	STM0080		+				8.12928
18	100042	100410	orf	STM0086	kefC	+				6.03892
19	117749	118540	IG1	STM0101	araD	-	STM0102	araA	-	4.32819
20	121496	121658	IG2	STM0103	araB	-	STM0104	araC	+	3.794
21	126671	127074	IG1	STM0108	tbpA	-	STM0109	yabN	-	3.56884
22	130680	130836	orf	STM0111	leuC	-				3.79647
23	132279	132692	orf	STM0113	leuA	-				5.07039
24	139240	139845	IG1	STM0119	yabB	+	STM0118	fruR	+	5.27563
25	147126	147522	IG1	STM0126	murD	+				5.07039
26	149422	149872	orf	STM0127	ftsW	+				5.90689
27	156040	156426	orf	STM0133	ftsZ	+				5.20107
28	167583	167933	IG1	STM0143	hofB	-	STM0144	ppdD	-	5.18322
29	173146	173415	IG1	STM0149		-	STM0150	aroP	-	4.8686
30	180978	181589	orf	STM0154	lpdA	+				3.36257
31	182847	182991	orf	STM0155		+				∞
32	195983	196546	IG2	STM0167	yacC	-	STM0168	cueO	+	4.90024
33	205109	205550	orf	STM0175	stiC	-				4.65874
34	208951	209212	IG2	STM0177	stiA	-	STM0178	yadI	+	8.96867
35	212613	212829	orf	STM0182	panB	-				7.10504
36	214301	214518	orf	STM0184	pcnB	-				2.49816
37	215101	215217	orf	STM0184	pcnB	-				3.93684
38	226926	227403	orf	STM0193	fhuD	+				4.67807
39	235122	235247	orf	STM0198	stfE	+				8.49985
40	237719	238052	orf	STM0202	hemL	-				∞
41	248344	248785	orf	STM0212		+				∞
42	253448	253934	IG3	STM0215	map	-				3.34341
43	254235	254572	IG2	STM0216	rpsB	+				4.1375
44	255327	255516	orf	STM0217	tsf	+				5.85798
45	263784	264703	IG3	STM0224	yaeT	+				3.39593
46	266386	267035	IG3	STM0227	fabZ	+				4.83735
47	269017	269493	orf	STM0230	rnhB	+				4.61471
48	282518	282931	orf	STM0242	proS	-				4.04134
49	283623	284036	orf	STM0242	proS	-				4.04134
50	292022	292192	orf	STM0252	rrlH	+				6.27612
51	296647	297132	IG2	STM0257		+	STM0256	yafC	-	8.57365
52	303593	303917	orf	STM0264	dnaQ	+				4.187
53	307589	308056	orf	STM0268		-				3.64572
54	308622	309116	orf	STM0269		-				4.36923
55	313900	314475	IG1	STM0273		+				3.6386
56	342854	343330	orf	STM0300	safB	+				5.60733
57	348853	349115	orf	STM0304	sinR	+				6.39917
58	350637	350844	IG1	STM0306		-				8.66534
59	359738	360214	IG1	STM0315	prfH	+				5.25739
60	378750	379173	IG1	STM0335		+	STM0336	stbE	-	3.77923
61	385988	386177	orf	STM0341		+				∞
62	403382	403520	orf	STM0357	mod	+				0.490755
63	403630	403782	orf	STM0357	mod	+				5.54715
64	403876	404136	orf	STM0357	mod	+				3.23513
65	407730	408146	orf	STM0358		+				6.12928
66	411476	411754	orf	STM0363		+				8.87652
67	415373	415724	IG2	STM0366	yahO	+	STM0365	yahN	-	5.67243
68	419439	419799	orf	STM0369	prpC	+				7.02237
69	421367	421754	orf	STM0370	prpD	+	STM0371	prpE	+	4.48382
70	424176	424311	orf	STM0372	hemB	-				8.16993
71	435516	435938	IG1	STM0382		+				3.94753
72	441859	442410	orf	STM0390	aroM	+				4.03242
73	443407	443614	orf	STM0392	rdgC	-				6.85175
74	460511	460996	orf	STM0405	tgt	+				4.69249
75	497544	498011	orf	STM0443	cyoA	-				4.67713
76	501191	502090	IG1	STM0447	tig	+	STM0447	tig	+	4.85223
77	504783	505205	orf	STM0449	clpX	+				6.87652
78	511584	511800	IG2	STM0454	ybaW	+	STM0455	ybaX	-	4.34147
79	519025	519271	orf	STM0461	mdlB	+				∞
80	524758	525216	orf	STM0468	ylaB	-				5.1127
81	531843	532274	orf	STM0475	acrB	-				4.89616
82	538900	539315	IG1	STM0480	ybaM	-	STM0481	priC	-	3.67243
83	544847	545260	orf	STM0487		+				4.51362
84	552679	552931	IG3	STM0493	fsr	-				5.99247
85	568960	569149	orf	STM0508	ybbP	+				4.21245
86	573693	574169	orf	STM0513	ybbB	-				∞
87	575660	576128	IG2	STM0514	ybbS	-	STM0515	allA	+	4.48727
88	587794	588279	IG2	STM0525	glxK	+	STM0526	ylbA	-	6.77479
89	591496	591909	orf	STM0529	fdrA	+				7.85175
90	611238	611463	IG3	STM0549	fimZ	-				4.97728
91	626677	627216	IG2	STM0569	ybdG	-				6.55459
92	641904	642569	orf	STM0585	fepA	-				5.70044
93	646988	647237	orf	STM0588	entF	+				4.04439
94	650329	650670	orf	STM0589	fepE	+				6.63178
95	659317	659622	orf	STM0597	entB	+				7.00562
96	670054	670540	IG1	STM0608	ahpC	+				3.43348
97	676212	676419	orf	STM0612		+				4.8679
98	677840	678505	IG3	STM0615	ybdR	+	STM0614	ybdQ	-	6.54619
99	687462	687705	IG3	STM0624	citC	-				6.21476
100	689949	690452	orf	STM0626	dpiA	+				4.04439
101	695158	696110	orf	STM0633	lipA	-				5.53268
102	696852	697427	IG3	STM0634	ybeF	-				3.75756
103	699161	699377	orf	STM0637	dacA	-				5.31389
104	702198	702782	orf	STM0640	mrdA	-				3.43514
105	713230	713742	IG1	STM0651		+	STM0650		+	7.79442
106	714371	714749	IG2	STM0652		+	STM0651		+	4.02148
107	729923	730183	IG3	STM0665	gltI	-				∞
108	736055	736979	orf	STM0671	ubiF	+				3.80339
109	737491	737823	IG1	STM0672		-				3.48767
110	738030	738165	orf	STM0673	glnX	-	STM0674	glnV	-	5.05166
111	744574	745104	IG1	STM0684	nagB	-				8.40514
112	756447	756960	orf	STM0693	fur	-				3.69302
113	757842	758264	IG1	STM0695	ybfE	-				∞
114	758309	758623	orf	STM0696	ybfF	-				5.82528
115	759351	759522	orf	STM0697	seqA	+				4.65535
116	778370	778559	orf	STM0711	ybgI	+				7.08746
117	787200	787326	IG1	STM0722		+				4.87036
118	795623	796064	IG3	STM0729	abrB	-	STM0730	gltA	-	5.56224
119	808979	809366	IG1	STM0740	cydA	+				5.41504
120	827769	828227	orf	STM0764		-				6.45943
121	828778	829021	orf	STM0765		+				4.73697
122	832848	833208	orf	STM0768	dcoB	+				5.64386
123	836781	837329	IG1	STM0772	gpmA	-				3.94486
124	842592	843113	IG3	STM0777		-	STM0778	modF	-	7.31288
125	847365	847967	orf	STM0783	modC	+				5.47776
126	860046	860801	IG3	STM0794	bioB	+				4.64746
127	885820	886027	orf	STM0820	rhlE	+				7.81378
128	886886	887317	IG1	STM0821	dinG	+				3.53916
129	890519	890896	IG1	STM0823	ybiJ	-				3.87447
130	892014	892238	orf	STM0826	ybiN	+				6.87036
131	897289	897612	IG1	STM0830	glnH	-				6.00749
132	897864	898448	IG1	STM0831	dps	-				3.41695
133	900232	900789	orf	STM0834	ybiP	-				6.04985
134	905987	906385	orf	STM0838	ybiT	+				6.48382
135	906996	907454	IG1	STM0839		+				3.82484
136	915008	915286	orf	STM0845	moeB	-				3.6677
137	916715	916930	orf	STM0846	moeA	-				∞
138	925963	926394	IG1	STM0854		+				∞
139	927454	928047	orf	STM0856		+				∞
140	930902	931325	orf	STM0858		+				5.94251
141	932088	932735	orf	STM0859		-				∞
142	933493	933673	IG3	STM0860		-				∞
143	935087	935563	IG1	STM0862	yliJ	-	STM0863	dacC	+	3.59026
144	940929	941297	orf	STM0868		-				4.78463
145	954584	954871	orf	STM0884		+				7.40088
146	955850	956219	orf	STM0885		+				4.30986
147	956741	957782	orf	STM0886		+				4.38896
148	966029	966505	IG1	STM0896		-	STM0897		-	3.38904
149	971769	972272	orf	STM0901		+				5.30875
150	976808	977230	IG3	STM0907		+	STM0906		+	8.96867
151	987658	988090	IG1	STM0916		+	STM0916		+	4.1062
152	992213	992393	orf	STM0920		+				5.95884
153	994144	994486	orf	STM0922		+	STM0923		+	7.55459
154	1009020	1009226	orf	STM0934	ltaA	-				3.92057
155	1026509	1026904	IG1	STM0947		-				3.8985
156	1043378	1043818	IG1	STM0962	ycaJ	+	STM0963	serS	+	4.09452
157	1049342	1049827	IG1	STM0968	ycaD	+				3.38247
158	1053466	1053930	IG3	STM0971		-				3.63917
159	1054166	1055020	orf	STM0972		+				3.51362
160	1056358	1056861	orf	STM0973	pflB	-				3.44689
161	1058200	1058694	IG1	STM0974	focA	-				3.61102
162	1069329	1069796	orf	STM0983	ycaI	+				3.48727
163	1093788	1093932	orf	STM1002		+				∞
164	1095019	1095504	IG1	STM1003		+				3.40893
165	1099268	1100076	orf	STM1006		-	STM1005		-	3.89401
166	1105241	1105430	orf	STM1012		-				6.72792
167	1112113	1112472	IG1	STM1023		+	STM1022		+	5.41093
168	1113621	1113891	IG1	STM1025		-				7.29462
169	1119218	1119506	IG1	STM1032		+				7.03342
170	1130437	1130877	IG1	STM1044	sodC	-	STM1045		+	6.05528
171	1131111	1131371	orf	STM1045		+				4.43741
172	1133383	1134264	orf	STM1048		+				7.59246
173	1143049	1143399	IG1	STM1055		-				5.85442
174	1143523	1143840	IG3	STM1056		-				6.22497
175	1157080	1157511	IG2	STM1066	rmf	+	STM1065	ymbA	+	5.45943
176	1162622	1163053	IG1	STM1071	sulA	-				4.49643
177	1172027	1172584	IG1	STM1081		+				4.39993
178	1173852	1174281	IG2	STM1084	yccK	-	STM1085	yccA	-	7.35755
179	1176538	1176776	orf	STM1088	pipB	-	STM1088	pipB	-	0.0386997
180	1178156	1178578	IG3	STM1090	pipC	-	STM1091	sopB	-	1.17944
181	1179137	1179922	IG3	STM1091	sopB	-				1.42621
182	1184576	1184953	orf	STM1097		+				4.38543
183	1186390	1186902	orf	STM1099	hpaB	-				5.18982
184	1187506	1187773	orf	STM1100	hpaR	-				5.90689
185	1190918	1191349	IG1	STM1103	hpaD	+				4.06178
186	1192139	1192570	IG1	STM1105	hpaH	+	STM1104	hpaF	+	4.95061
187	1211029	1211945	IG1	STM1125	putP	+				8.31288
188	1215826	1216060	orf	STM1127		-				7.29002
189	1218189	1218611	orf	STM1129		-				4.8125
190	1222508	1223038	IG3	STM1133		+				4.55117
191	1224063	1224539	IG3	STM1133		+	STM1134	serX	-	4.55117
192	1227279	1227593	IG1	STM1138	ycdZ	+	STM1137	ycdY	+	6.5025
193	1244382	1244741	orf	STM1156	yceA	+				4.53605
194	1246321	1247439	orf	STM1160	solA	-				5.02975
195	1247652	1247906	orf	STM1161		-				∞
196	1249666	1250226	orf	STM1164	yceB	-				7.68825
197	1258530	1258817	orf	STM1174	flgB	+	STM1175	flgC	+	∞
198	1269381	1269731	orf	STM1185	rne	-				3.69165
199	1271043	1271474	orf	STM1185	rne	-				3.69165
200	1272722	1272929	orf	STM1187	rluC	+				∞
201	1274491	1274956	orf	STM1189	yceF	-				∞
202	1277645	1278121	orf	STM1193	fabH	+				4.88264
203	1281696	1281947	IG3	STM1198	pabC	+				∞
204	1282801	1283358	orf	STM1199	yceG	+				4.62449
205	1287599	1288336	IG2	STM1203	ptsG	+	STM1204	fhuE	-	6.39917
206	1289401	1290000	orf	STM1204	fhuE	-				∞
207	1291279	1291836	orf	STM1207	ycfM	+				4.39993
208	1294923	1295309	orf	STM1211	ndh	+				6.84549
209	1299417	1300064	orf	STM1216	mfd	-				4.97441
210	1300908	1301340	orf	STM1216	mfd	-				4.97441
211	1303649	1304080	orf	STM1218	ycfV	+	STM1217.S			4.45003
212	1311747	1312367	orf	STM1225	potB	-	STM1226	potA	-	4.41504
213	1315323	1315880	orf	STM1228		+				5.18982
214	1320603	1320809	orf	STM1232	purB	-				∞
215	1335116	1335620	IG3	STM1251		+	STM1250		+	6.89482
216	1336788	1337363	orf	STM1252		+				5.8009
217	1339622	1339750	orf	STM1255		+				4.95168
218	1345155	1345523	IG1	STM1261		+				5.64386
219	1349095	1349275	IG2	STM1266		+	STM1267		-	4.96578
220	1353975	1354164	IG1	STM1276		+	STM1275	yaoF	+	∞
221	1357279	1357863	IG2	STM1280	yeaL	-	STM1281		+	4.71425
222	1359638	1360096	IG1	STM1283	yeaJ	-				3.39232
223	1380374	1380752	IG2	STM1301		-	STM1300		+	∞
224	1381066	1381291	orf	STM1302	xthA	-				7.45121
225	1387918	1388221	orf	STM1307	astE	+				∞
226	1401282	1401570	IG3	STM1320	ydjN	-				8.50383
227	1402001	1402675	IG1	STM1321	ydjM	-	STM1322	yniC	-	4.96963
228	1404432	1405196	IG3	STM1325	ydiZ	-	STM1324	STM1326	-	6.97728
229	1406957	1407343	IG2	STM1327	ydiY	+	STM1328		-	7.2854
230	1408579	1408957	orf	STM1330		+				∞
231	1411032	1411563	IG3	STM1332	rfc	-				6.7211
232	1415604	1415838	IG1	STM1337	pheS	+				5.87344
233	1416475	1416661	orf	STM1337	pheS	+				5.87344
234	1430746	1431142	orf	STM1350	ydiD	-				4.10434
235	1439091	1439495	IG1	STM1357		-				4.53138
236	1450674	1451348	orf	STM1368		-				6.44846
237	1453605	1453829	orf	STM1370	sufB	+				3.51096
238	1460361	1460502	IG1	STM1378	pykF	-	STM1379	orf48	-	9.78627
239	1460511	1460742	orf	STM1378	pykF	-				9.78627
240	1461922	1462036	orf	STM1379	orf48	-	STM1379	orf48	-	∞
241	1462089	1462188	orf	STM1379	orf48	-	STM1379	orf48	-	∞
242	1465573	1465781	orf	STM1382	orf48	-	STM1382	orf48	-	2.11567
243	1471893	1471992	orf	STM1386	ttrS	+	STM1386	ttrS	+	∞
244	1475888	1476018	IG3	STM1390	orf242	-				5.09893
245	1476064	1476163	IG1	STM1390	orf242	-				3.51638
246	1479722	1479821	IG1	STM1392	ssrA	-				∞
247	1480300	1480399	orf	STM1393	ssaB	+	STM1393	ssaB	+	1.77985
248	1482105	1482281	orf	STM1395	ssaD	+	STM1395	ssaD	+	5.57
249	1484887	1485299	IG3	STM1399	sscA	+	STM1400	sseC	+	0.246617
250	1485812	1486118	orf	STM1400	sseC	+	STM1400	sseC	+	0.762698
251	1487757	1487856	orf	STM1403	sscB	+	STM1403	sscB	+	∞
252	1488030	1488129	orf	STM1404	sseF	+	STM1404	sseF	+	∞
253	1491132	1491333	orf	STM1410		+	STM1410		+	0.324449
254	1493917	1494250	orf	STM1414	ssaV	+	STM1414	ssaV	+	1.62456
255	1495604	1495734	IG3	STM1414	ssaV	+	STM1415	ssaN	+	0.902179
256	1498118	1498217	orf	STM1418	ssaQ	+	STM1418	ssaQ	+	0.00837085
257	1501436	1501649	IG3	STM1422	ssaU	+				6.00414
258	1509994	1510449	IG1	STM1431	sodB	-	STM1432	ydhO	-	4.70044
259	1515819	1516196	IG1	STM1440	sodC	+	STM1439	ydhF	+	∞
260	1518586	1518771	orf	STM1442	ydhJ	-				4.85798
261	1520061	1520537	IG2	STM1444	slyA	+	STM1445	slyB	-	5.29462
262	1545511	1545718	orf	STM1470	tus	-				8.92926
263	1592965	1593379	IG1	STM1514	ydeJ	-				∞
264	1604500	1604725	orf	STM1527		+				9.24555
265	1614678	1615154	IG1	STM1539		-				5.30378
266	1615700	1615879	orf	STM1540		+				1.98552
267	1615994	1616189	orf	STM1540		+				2.02568
268	1617467	1617747	orf	STM1542		-				4.06
269	1617838	1617937	orf	STM1542		-				0.193333
270	1621251	1621350	IG3	STM1544		-				0.492245
271	1621559	1621683	orf	STM1545		-				0.373302
272	1626565	1626693	orf	STM1550		-				∞
273	1626999	1627160	IG3	STM1551		-				∞
274	1634875	1635136	orf	STM1557		+				∞
275	1640879	1641095	orf	STM1560		-				7.63662
276	1645925	1646185	orf	STM1566	sfcA	+				3.83458
277	1662887	1663067	orf	STM1577	narZ	+				4.37255
278	1669942	1670400	IG1	STM1583		-				∞
279	1671748	1671910	orf	STM1584	ansP	+				3.75002
280	1675285	1675491	orf	STM1587	yncD	+				∞
281	1679706	1680209	IG1	STM1593	srfA	+				5.96963
282	1680614	1681000	orf	STM1593	srfA	+				5.96963
283	1683428	1684191	orf	STM1594	srfB	+	STM1595	srfC	+	3.94342
284	1687557	1687781	orf	STM1597	ydcW	-				7.06609
285	1695896	1696265	IG3	STM1605	ydcN	-				6.11894
286	1698701	1699078	orf	STM1608	tehB	-	STM1609	tehA	-	3.39689
287	1705919	1706384	orf	STM1617		+				7.06878
288	1717213	1717932	IG3	STM1626	trg	-	STM1627		-	4.97728
289	1719811	1720170	IG1	STM1628		-				∞
290	1725667	1725886	orf	STM1635		+				0.707501
291	1725920	1726022	orf	STM1635		+				5.01663
292	1728743	1728986	IG2	STM1638		+				7.63662
293	1739734	1740076	IG2	STM1646	ydbH	-	STM1647	ldhA	+	∞
294	1743477	1743738	orf	STM1651	nifJ	+				∞
295	1746250	1746771	orf	STM1652	ynaF	+	STM1653		-	6.97154
296	1751118	1751435	IG1	STM1656		-				∞
297	1779743	1779887	orf	STM1685	ycjX	-				∞
298	1800426	1800831	IG3	STM1706	yciH	-	STM1707	pyrF	-	8.65105
299	1807248	1807688	IG1	STM1712	acnA	-				4.12928
300	1808011	1808497	IG1	STM1712	acnA	-	STM1713	cysB	-	4.12928
301	1815596	1815857	IG2	STM1718	btuR	+	STM1719	yciL	-	∞
302	1827796	1828147	IG2	STM1731		+	STM1732	ompW	-	∞
303	1848447	1848834	IG1	STM1752	galU	-				4.53492
304	1850254	1850667	IG1	STM1754	ychK	-				4.06736
305	1861717	1861968	orf	STM1764	narG	-				4.31159
306	1867400	1867975	orf	STM1768	ychP	-				3.61891
307	1881451	1881811	IG1	STM1784	ychF	+	STM1783.S			3.58496
308	1895228	1895632	orf	STM1796	treA	+				6.56224
309	1906628	1906844	IG1	STM1806	nhaB	+				∞
310	1911328	1911660	IG3	STM1812	ycgM	-				8.75822
311	1925275	1925671	orf	STM1827		+				4.49825
312	1942665	1943043	orf	STM1845	prc	-				3.48239
313	1946017	1946422	orf	STM1849		+				3.76939
314	1954846	1955215	orf	STM1857		-				5.06609
315	1975066	1975363	IG1	STM1881	yebF	-				∞
316	1981329	1981950	orf	STM1887	yebK	+				6.12928
317	1982427	1982894	IG1	STM1888	pykA	+				∞
318	1991211	1991741	orf	STM1896		+				∞
319	1996774	1997331	IG2	STM1901	aspS	-	STM1902	yecD	+	3.97728
320	2012447	2012762	orf	STM1916	cheY	-	STM1917	cheB	-	4.6865
321	2021039	2021218	IG3	STM1923	motA	-	STM1924.S			∞
322	2025694	2026197	IG1	STM1930		-				∞
323	2026952	2027635	IG1	STM1932	ftnB	+				5.64706
324	2039704	2040162	orf	STM1950	sdiA	-				6.3837
325	2046912	2047065	orf	STM1958	fliB	-				∞
326	2050448	2050942	orf	STM1960	fliD	+	STM1961	fliS	+	3.61298
327	2054676	2055008	orf	STM1965	yedE	+				4.27798
328	2063214	2063376	orf	STM1975	fliL	+				∞
329	2076620	2077341	IG1	STM1993	yedJ	-	STM1994		-	6.1964
330	2079192	2079695	IG1	STM1996	cspB	-				4.84172
331	2090484	2090978	IG2	STM2008		+	STM2009	amn	-	6.01495
332	2092991	2093710	IG1	STM2011		-				4.01757
333	2094141	2094591	IG1	STM2012	asnW	-	STM2013	yeeO	-	7.34873
334	2095291	2095444	orf	STM2013	yeeO	-				4.60733
335	2114138	2114542	IG1	STM2035	cbiA	-	STM2036	pocR	-	∞
336	2114678	2114777	orf	STM2036	pocR	-				2.24807
337	2115022	2115134	orf	STM2036	pocR	-				∞
338	2117065	2117164	IG3	STM2038	pduA	+				∞
339	2117389	2117488	orf	STM2039	pudB	+				∞
340	2134173	2134586	orf	STM2060	yeeA	-				4.27053
341	2135810	2135909	IG3	STM2061	sbmC	-				3.40419
342	2145304	2145816	orf	STM2067	sbcB	+				4.49923
343	2149644	2149787	orf	STM2071	hisG	+				∞
344	2151136	2151414	orf	STM2072	hisD	+				∞
345	2152304	2152501	orf	STM2073	hisC	+				∞
346	2165358	2165969	orf	STM2085	rfbN	-				3.70929
347	2168971	2169161	orf	STM2088	rfbX	-				∞
348	2169270	2169471	orf	STM2088	rfbX	-				4.96929
349	2170136	2170302	orf	STM2089	rfbJ	-				0.926141
350	2170706	2170857	orf	STM2089	rfbJ	-				∞
351	2171364	2171463	orf	STM2090	rfbH	-				1.79827
352	2171548	2171734	orf	STM2090	rfbH	-				2.37835
353	2176079	2176548	orf	STM2095	rfbA	-				7.27612
354	2177812	2178343	orf	STM2097	rfbB	-				7.29044
355	2181591	2182022	orf	STM2100	wcaL	-				7.18982
356	2185726	2186004	IG1	STM2103	wcaJ	-				6.45943
357	2189585	2190034	IG3	STM2105		-	STM2106	wcaI	-	4.39232
358	2197921	2198091	IG3	STM2115	wcaA	-	STM2114	wcaB	-	6.5157
359	2200145	2200298	orf	STM2116	wzc	-				4.2845
360	2200774	2201214	IG1	STM2116	wzc	-	STM2117	wzb	-	4.2845
361	2213157	2213571	orf	STM2125	yegD	+				5.30012
362	2226175	2226606	orf	STM2133		+				5.19377
363	2231140	2231616	IG1	STM2137		+				3.34395
364	2235053	2235431	orf	STM2141	fbaB	-				5.3159
365	2247765	2247945	IG1	STM2152	stcA	-	STM2153	yehE	-	∞
366	2248233	2248475	IG2	STM2153	yehE	-	STM2154	mrp	-	∞
367	2250699	2250798	orf	STM2155	metG	+				∞
368	2250922	2251021	orf	STM2155	metG	+				∞
369	2251825	2251924	IG1	STM2156	yehR	+				1.60645
370	2256199	2256956	IG3	STM2160	yehV	+				1.76533
371	2274949	2275356	orf	STM2178		-				0.9239
372	2277072	2277549	orf	STM2180		+				∞
373	2289167	2289392	IG3	STM2192	yeiB	-				5.35252
374	2302288	2302818	IG1	STM2203	nfo	+	STM2202	yeiH	+	4.08746
375	2306202	2306606	IG3	STM2206	fruF	-				4.87036
376	2312546	2312996	orf	STM2213	yeiU	+				3.6009
377	2314407	2314901	IG1	STM2215	rtn	+				7.7879
378	2318860	2319552	IG1	STM2218	yejE	+	STM2217	yejB	+	4.17991
379	2323192	2323380	orf	STM2221	bcr	-				5.23522
380	2331666	2331989	IG3	STM2231		+				4.19068
381	2332492	2333184	orf	STM2232	oafA	+				5.01792
382	2337349	2337825	IG3	STM2237		-				1.37102
383	2344551	2344650	orf	STM2243		-				2.31256
384	2344686	2344785	IG3	STM2243		-				∞
385	2357701	2358132	orf	STM2259	napA	-				4.9386
386	2366979	2367078	IG1	STM2269	yojN	+				∞
387	2367421	2367618	orf	STM2269	yojN	+				2.35081
388	2367671	2367957	orf	STM2269	yojN	+				4.77271
389	2369683	2369840	orf	STM2269	yojN	+				3.58639
390	2375917	2376124	orf	STM2272	gyrA	-				7.07682
391	2378918	2379050	orf	STM2274		-				3.08841
392	2379290	2379455	IG3	STM2274		-				3.95589
393	2379492	2379777	IG1	STM2275		+				6.92184
394	2380904	2381077	IG3	STM2276	ubiG	+				1.74027
395	2381311	2381410	IG3	STM2277	nrdA	+				0.450301
396	2403282	2403434	orf	STM2296	ais	-				∞
397	2404063	2404414	orf	STM2297	yfbE	+				4.9959
398	2416663	2416807	orf	STM2309	menD	-				5.01792
399	2419036	2419368	IG1	STM2311	elaB	-	STM2312	elaA	-	5.40939
400	2432017	2432314	orf	STM2323		-				∞
401	2436133	2436573	orf	STM2325	nuoE	-	STM2326	nuoC	-	4.83794
402	2443160	2443349	IG3	STM2332		+				∞
403	2463781	2464308	orf	STM2353	hisQ	-				4.73001
404	2472004	2472480	orf	STM2360		-				∞
405	2476744	2476987	orf	STM2364	dedD	-				6.27922
406	2477966	2478173	orf	STM2365	folC	-				∞
407	2480352	2480766	IG1	STM2367	dedA	-	STM2368	truA	-	5.2854
408	2482406	2482864	orf	STM2370	pdxB	-				4.48382
409	2483475	2483691	IG1	STM2371	flk	+				4.63472
410	2488387	2488656	IG1	STM2377		-	STM2378	fabB	-	8.25739
411	2497747	2498206	IG1	STM2387	sixA	-	STM2388	yfcX	-	5.92125
412	2498475	2498844	IG3	STM2388	yfcX	-				3.5325
413	2509128	2509478	orf	STM2397	pgtB	-				∞
414	2515693	2515945	IG2	STM2401	ddg	+	STM2402	yfdZ	-	7.17866
415	2522424	2522613	orf	STM2406		+				5.16323
416	2524967	2525407	IG2	STM2408	mntH	-	STM2409	nupC	+	3.50696
417	2526063	2526333	orf	STM2409	nupC	+				3.42786
418	2528243	2528800	orf	STM2410	yfeA	-				7.31741
419	2529892	2530278	IG2	STM2414	yfeD	+	STM2415	gltX	-	4.27798
420	2532660	2532938	orf	STM2420	xapR	-				5.59278
421	2535868	2536389	IG1	STM2423	yfeN	+				6.2384
422	2537590	2538057	IG2	STM2424	yfeR	-	STM2425	yfeH	+	4.92283
423	2538731	2539216	IG2	STM2426		-	STM2427	ligA	-	5.20163
424	2541211	2541498	orf	STM2428	zipA	-				6.69581
425	2546603	2547430	IG1	STM2433	crr	+				5.1883
426	2550867	2551226	orf	STM2438	yfeK	+	STM2439	yfeL	+	∞
427	2554318	2554489	orf	STM2442	cysW	-				7.64926
428	2555980	2556313	orf	STM2444	cysP	-				3.57973
429	2580708	2581193	IG3	STM2472	maeB	-				3.59904
430	2582353	2582461	IG1	STM2473	talA	+	STM2472	maeB	-	5.94642
431	2598636	2599265	IG3	STM2484		+	STM2485	ypfI	-	5.29331
432	2599737	2599854	orf	STM2485	ypfI	-				∞
433	2602636	2602968	IG1	STM2487	purC	-				4.46877
434	2603058	2603489	orf	STM2488	nlpB	-				3.974
435	2607197	2608023	IG2	STM2493	perM	-	STM2494		+	4.13145
436	2615334	2615469	orf	STM2501	ppk	+				3.98437
437	2616556	2616978	orf	STM2501	ppk	+				3.98437
438	2617482	2617778	orf	STM2502	ppx	+				6.04751
439	2628042	2628213	orf	STM2513	shdA	-				4.66813
440	2631789	2632220	orf	STM2513	shdA	-				4.66813
441	2632885	2633253	orf	STM2513	shdA	-				4.66813
442	2633910	2634171	IG1	STM2513	shdA	-				4.66813
443	2641440	2641593	orf	STM2514	ratB	-				∞
444	2646482	2647003	orf	STM2515	ratA	-				4.28129
445	2650679	2651173	IG3	STM2517	sinH	-				5.05778
446	2655074	2655415	orf	STM2522	hisS	-				∞
447	2657091	2657253	orf	STM2523	gcpE	-				∞
448	2657792	2658331	orf	STM2524	yfgA	-				7.16491
449	2674777	2675208	IG2	STM2535	sseB	-	STM2534		+	4.02748
450	2686016	2686510	IG1	STM2548	asrA	+	STM2547		+	4.51907
451	2689034	2689223	orf	STM2550	asrC	+				4.77698
452	2691061	2691304	orf	STM2553	csiE	+				5.70044
453	2692747	2693178	orf	STM2554	hcaT	-				4.97728
454	2696485	2696655	IG1	STM2557	cadC	+				4.7577
455	2697446	2697967	orf	STM2557	cadC	+				4.7577
456	2703795	2703997	orf	STM2561	glnB	-				8.21189
457	2712212	2712472	IG3	STM2566		+				4.91343
458	2716408	2716568	orf	STM2570		-				4.20945
459	2726465	2726896	IG1	STM2582	lepB	-	STM2583	lepA	-	4.37851
460	2732122	2732580	IG1	STM2585A		+				5.21723
461	2741271	2741432	IG3	STM2590		-				6.46761
462	2741810	2742115	IG1	STM2591		-				4.12102
463	2751030	2751453	orf	STM2603		-				9.0607
464	2761486	2762061	IG3	STM2614		+	STM2616		-	4.05649
465	2764005	2764187	orf	STM2619		-				3.18689
466	2764270	2764437	IG3	STM2619		-				0.888667
467	2766105	2766301	orf	STM2622		-				0.0832877
468	2775629	2775802	orf	STM2636		-				∞
469	2775970	2776106	orf	STM2636		-				∞
470	2781769	2782192	orf	STM2641	nadB	+	STM2642	yfiC	-	3.55459
471	2789551	2789695	orf	STM2650	yfiP	+				6.87856
472	2795335	2795757	IG3	STM2654	kgtP	-				4.04439
473	2796287	2796772	IG3	STM2655		-	STM2656	rrfG	-	5.49825
474	2801486	2802000	IG1	STM2659	rrsG	-	STM2660	clpB	-	5.15754
475	2802024	2802173	IG3	STM2660	clpB	-				2.49903
476	2802175	2802274	orf	STM2660	clpB	-				0.440714
477	2804365	2804464	orf	STM2660	clpB	-				∞
478	2807134	2807449	orf	STM2663	yfiO	+				3.34501
479	2808644	2809138	orf	STM2667	pheA	+				3.83007
480	2809821	2810010	orf	STM2668		-				5.78136
481	2814000	2814144	orf	STM2672	yfiN	+				5.32193
482	2820377	2820619	orf	STM2679	yfjD	+				5.78136
483	2820969	2821266	orf	STM2680		+				7.60733
484	2825804	2826217	orf	STM2687	yfjG	-				7.29002
485	2840727	2841365	orf	STM2691		+				4.03953
486	2915017	2915414	orf	STM2772	hin	+				7.07146
487	2922003	2922219	IG3	STM2775	iroD	+				4.43296
488	2930599	2931031	IG2	STM2782	mig-14	+	STM2783	nxiA	-	6.65583
489	2931327	2931731	orf	STM2783	nxiA	-				4.07895
490	2937169	2937538	IG3	STM2788		+				∞
491	2947836	2948078	IG2	STM2799	stpA	-	STM2800		+	∞
492	2954724	2955218	orf	STM2808	nrdF	+				3.32193
493	2964066	2964380	orf	STM2815	emrB	+				7.45258
494	2966767	2967081	IG3	STM2817	luxS	-	STM2818	gshA	-	7.52356
495	2969494	2969907	IG3	STM2820	yqaB	-				3.53797
496	2981693	2982053	orf	STM2837	srlR	+				4.82655
497	3004268	3004834	IG2	STM2859	fhlA	+				6.22497
498	3010054	3010165	orf	STM2865	avrA	-	STM2865	avrA	-	2.47193
499	3012994	3013197	IG3	STM2867	hilC	-				1.55736
500	3014184	3014304	orf	STM2869		-	STM2869		-	0.439036
501	3014374	3014602	IG3	STM2869		-	STM2870	orgA	-	4.44871
502	3021944	3022047	IG3	STM2877	iagB	+				5.59046
503	3022101	3022343	orf	STM2878	sptP	-				2.67721
504	3022982	3023469	orf	STM2878	sptP	-				7.12721
505	3024758	3025297	orf	STM2882	sipA	-				5.30639
506	3028658	3029086	orf	STM2884	sipC	-				4.88486
507	3030713	3030920	IG3	STM2885	sipB	-				∞
508	3031115	3031343	orf	STM2886	sicA	-				6.17203
509	3031697	3032487	orf	STM2887	spaS	-				3.76741
510	3034523	3034647	orf	STM2891	spaO	-				1.82721
511	3037560	3037694	orf	STM2894	invC	-				∞
512	3040613	3040712	orf	STM2897	invE	-				∞
513	3041730	3042062	orf	STM2898	invG	-				1.45426
514	3045014	3045652	IG3	STM2901		+				1.71012
515	3046468	3046567	orf	STM2903		-				0.647715
516	3050110	3050235	IG3	STM2908		-				2.49383
517	3058095	3058618	orf	STM2915	ygbM	-				4.70834
518	3061020	3061253	orf	STM2918	ygbJ	-				∞
519	3071474	3071921	IG1	STM2931	ygbQ	-				5.00899
520	3073198	3073422	orf	STM2934	cysN	-				3.39232
521	3074560	3074923	orf	STM2935	cysD	-				3.64636
522	3075965	3076387	orf	STM2936	iap	+				4.26739
523	3078472	3078634	orf	STM2937	ygbF	-	STM2938		-	5.68973
524	3079182	3079434	orf	STM2938		-				7.13955
525	3084970	3085410	orf	STM2944	ygcB	-				3.92044
526	3086003	3086497	orf	STM2944	ygcB	-				3.92044
527	3086758	3087387	IG2	STM2944	ygcB	-	STM2945	sopD	+	3.92044
528	3087405	3087908	IG1	STM2945	sopD	+				7.70044
529	3088017	3088403	IG2	STM2946	cysH	-	STM2945	sopD	+	∞
530	3098570	3098884	IG3	STM2952	eno	-	STM2953	pyrG	-	∞
531	3108721	3109160	orf	STM2958	barA	-				3.10769
532	3118073	3118252	orf	STM2968	yqcD	+				4.7751
533	3124726	3125085	orf	STM2973	fucO	-				5.93074
534	3129621	3129828	orf	STM2976	fucI	+				4.66369
535	3133630	3133865	orf	STM2980	ygdE	-				∞
536	3135328	3135751	IG1	STM2982	gcvA	-	STM2983	ygdI	-	4.33848
537	3149646	3150328	orf	STM2995	ptr	-				3.55542
538	3162037	3162522	IG3	STM3003	ptsP	-	STM3004	ygdP	-	7.04439
539	3166870	3167077	orf	STM3009	ygeD	-				7.42626
540	3169260	3169574	orf	STM3010	aas	-				4.01495
541	3170248	3170580	IG2	STM3011	galR	+	STM3010	aas	-	10.0741
542	3179395	3179620	IG1	STM3018	kduI	-				4.01309
543	3186522	3186926	IG1	STM3025		-	STM3026		-	3.90689
544	3192370	3192837	orf	STM3030		-				4.74416
545	3200118	3200531	orf	STM3040	lysS	-				3.48308
546	3205383	3205706	IG1	STM3045	fldB	+				4.6386
547	3206402	3206877	IG2	STM3047	ygfY	-	STM3048	ygfZ	+	5.40372
548	3208514	3208973	IG1	STM3049	yqfA	-	STM3050	yqfB	-	4.03427
549	3214264	3214632	orf	STM3053	gcvP	-				7.40939
550	3229170	3229502	IG1	STM3067	yggB	-				5.86728
551	3230511	3230709	IG1	STM3068	fba	-				4.93546
552	3232949	3233389	IG2	STM3070	epd	-	STM3071		+	∞
553	3235380	3235524	orf	STM3074		+				∞
554	3236332	3236620	IG2	STM3076	tktA	-				∞
555	3241680	3241905	IG1	STM3079		-				3.40808
556	3248135	3248639	orf	STM3085		-				3.76888
557	3270934	3271105	orf	STM3112	mltC	+				∞
558	3273728	3274177	orf	STM3114	speC	-				7.75489
559	3274977	3275174	IG3	STM3115	yqgA	+	STM3114	speC	-	3.69459
560	3283756	3284205	IG1	STM3124		+				3.66178
561	3285726	3285888	orf	STM3126		-				3.82564
562	3291586	3291900	IG3	STM3131		-				3.69697
563	3299059	3299264	orf	STM3137		+				3.64934
564	3299300	3299472	orf	STM3137		+				3.64934
565	3303255	3303821	orf	STM3139	gsp	-				4.93336
566	3309480	3309785	orf	STM3147	hybC	-				5.3322
567	3315160	3315501	IG1	STM3152		-				3.43539
568	3315726	3316265	IG1	STM3152		-	STM3153	yqhA	-	3.43539
569	3322962	3323061	IG2	STM3162	yghB	+				2.47634
570	3323252	3323351	orf	STM3163	yqhC	-				∞
571	3323954	3324152	IG1	STM3164	yqhD	+				3.47393
572	3326200	3326595	IG1	STM3166		+				6.58496
573	3328311	3328598	IG2	STM3167		+	STM3168	ygiR	-	3.44294
574	3331140	3331473	IG1	STM3169		+				4.32707
575	3342782	3342989	IG1	STM3179	mdaB	+				7.11894
576	3358005	3358500	orf	STM3195	ribB	-				4.67431
577	3362325	3362721	IG2	STM3199	yqiK	+	STM3200	rfaE	-	4.45213
578	3393146	3393577	IG1	STM3225	ygjU	+	STM3224	ygjT	+	4.70044
579	3394664	3395077	IG1	STM3226	yqjA	+				9.19967
580	3402433	3402532	orf	STM3238	yhaN	-				3.68357
581	3403062	3403214	orf	STM3238	yhaN	-				3.46751
582	3405336	3405435	orf	STM3240	tdcG	-				2.16863
583	3405984	3406307	orf	STM3240	tdcG	-				1.35325
584	3406526	3406625	orf	STM3241	tdcE	-				3.38182
585	3411540	3412007	orf	STM3244	tdcB	-				4.39232
586	3418430	3418726	IG2	STM3249	garL	-	STM3250	garD	+	3.90368
587	3429793	3430188	orf	STM3260		+				3.38793
588	3430350	3430853	orf	STM3261		+				5.09132
589	3432847	3433216	orf	STM3263	yraL	-				4.19878
590	3445226	3445522	orf	STM3279	mtr	-				5.9263
591	3453649	3453999	orf	STM3286	infB	-				4.65535
592	3455107	3455295	orf	STM3286	infB	-				4.65535
593	3455960	3456428	orf	STM3287	nusA	-	STM3286	infB	-	4.58302
594	3457302	3457688	orf	STM3287	nusA	-				4.58302
595	3467569	3467956	IG2	STM3298		+	STM3299	greA	-	3.91169
596	3469994	3470219	IG3	STM3300	dacB	+	STM3301	yhbZ	-	4.6105
597	3472315	3472658	IG1	STM3301	yhbZ	-	STM3303	rpmA	-	5.17437
598	3472665	3472775	IG3	STM3303	rpmA	-				5.37381
599	3473376	3473552	orf	STM3305	ispB	+				2.41002
600	3476229	3476408	orf	STM3308	yrbA	-				0.614641
601	3483882	3484053	orf	STM3314	yrbG	+				3.89482
602	3488529	3488772	orf	STM3325	yrbL	+				4.39759
603	3492745	3492979	IG1	STM3328	arcB	-				7.76818
604	3501500	3501729	orf	STM3332	yhcG	+				6.22781
605	3514663	3515260	IG1	STM3347	yhcB	+				3.73221
606	3521800	3522110	IG3	STM3353	oadG	-				8.17991
607	3523757	3524215	orf	STM3356		-				5.96
608	3527039	3527201	orf	STM3359	mdh	-				4.78136
609	3529114	3529275	IG1	STM3362		+				5.80735
610	3532704	3532905	orf	STM3365	yhcQ	-				4.21723
611	3533387	3533620	orf	STM3367	yhcS	+				6.22055
612	3537219	3537506	orf	STM3369	yhdP	-				4.4619
613	3538413	3538719	orf	STM3369	yhdP	-				4.4619
614	3539510	3540031	IG1	STM3369	yhdP	-	STM3370	cafA	-	4.4619
615	3542878	3543157	orf	STM3373	mreC	-				4.87652
616	3543759	3544145	orf	STM3374	mreB	-				4.43539
617	3551463	3551903	orf	STM3380	accC	+				3.6865
618	3556796	3557029	orf	STM3386	yhdJ	+				∞
619	3564832	3565282	orf	STM3391	acrF	+				3.95777
620	3570213	3570402	orf	STM3397		-				4.42321
621	3570563	3570815	orf	STM3398	rrsD	-				4.44931
622	3570833	3571282	orf	STM3398	rrsD	-				4.44931
623	3578262	3578702	IG1	STM3408	sun	+	STM3407	fmt	+	4.03342
624	3580801	3581025	orf	STM3409	trkA	+				∞
625	3586706	3587451	IG3	STM3420	secY	-				5.16628
626	3589017	3589520	orf	STM3425	rplF	-	STM3426	rpsH	-	5.34668
627	3589921	3590469	IG1	STM3427		-	STM3428	rplE	-	4.55459
628	3590892	3591242	IG1	STM3429	rplX	-	STM3430	rplN	-	∞
629	3602082	3602567	IG3	STM3447	rpsG	-	STM3448	rpsL	-	4.82018
630	3603171	3603360	orf	STM3450	yheM	-				7.12928
631	3606770	3607264	IG1	STM3455	slyD	-	STM3456	yheV	-	3.51758
632	3612042	3612465	orf	STM3461		-				5.07973
633	3617135	3617441	orf	STM3467	yhfK	+				7.58496
634	3623515	3623783	orf	STM3474	nirB	+				3.40312
635	3628747	3629116	IG3	STM3478	bigA	+				4.54522
636	3631364	3631550	IG3	STM3478	bigA	+				4.54522
637	3636835	3637271	orf	STM3481	trpS	-				∞
638	3639775	3639973	orf	STM3485	damX	-				3.64386
639	3640710	3641114	IG1	STM3485	damX	-				3.64386
640	3643602	3644060	orf	STM3488	hofQ	-				5.2384
641	3653630	3653774	orf	STM3498	yrfI	+				8.0954
642	3654684	3654953	orf	STM3499	yhgE	-				5.43741
643	3660247	3660669	IG3	STM3502	ompR	-	STM3503	greB	+	4.88795
644	3660840	3661289	IG3	STM3504	yhgF	+	STM3503	greB	+	3.85572
645	3662628	3662871	IG3	STM3504	yhgF	+				3.85572
646	3667158	3667625	orf	STM3508		+				3.87699
647	3670299	3670757	IG1	STM3512	gntT	+				4.70044
648	3675112	3675253	orf	STM3514	malP	-				1.69104
649	3675261	3675437	orf	STM3514	malP	-				2.14853
650	3676240	3676590	IG3	STM3514	malP	-				0.299939
651	3677558	3677677	orf	STM3515	malT	+				∞
652	3679513	3679753	IG2	STM3515	malT	+				5.90832
653	3684180	3684369	IG3	STM3521		-				4.45003
654	3688453	3688911	IG3	STM3526	glpD	+				4.15694
655	3693682	3694059	IG1	STM3529		-				8.62936
656	3704649	3704820	orf	STM3537	glgX	-				6.84549
657	3708377	3708836	IG1	STM3538	glgB	-				3.82312
658	3713860	3714094	IG3	STM3544	yhhW	-				3.45943
659	3721933	3722130	orf	STM3551	ggt	-				5.44207
660	3727352	3727847	IG1	STM3557	ugpB	-				3.85798
661	3736739	3737323	IG1	STM3568	rpoH	-	STM3569	ftsX	-	5.05408
662	3746219	3746372	orf	STM3577	tcp	+				6.49185
663	3769192	3769398	orf	STM3597	gor	+				8.48784
664	3776659	3776848	orf	STM3603	treF	+				5.85798
665	3784130	3784374	orf	STM3609	yhjE	+				5.36757
666	3788563	3789154	orf	STM3613	yhjJ	-				4.85415
667	3791457	3791951	IG1	STM3614	dctA	-	STM3615	yhjK	-	3.44668
668	3797616	3798011	orf	STM3617	bcsC	-				4.25239
669	3801613	3802045	orf	STM3619	yhjO	-				4.71425
670	3812147	3812534	IG1	STM3627	dppD	-	STM3628	dppC	-	5.30012
671	3817004	3817256	orf	STM3631		-				5.85798
672	3825184	3825374	orf	STM3638	lpfC	-				2.27433
673	3826531	3826646	IG3	STM3638	lpfC	-				0.469284
674	3827748	3828076	IG3	STM3640	lpfA	-				2.81025
675	3833835	3834006	orf	STM3646	yiaE	+				4.44478
676	3836728	3837240	IG1	STM3650		+				4.05807
677	3839560	3840063	IG1	STM3653		-				3.55141
678	3850887	3851247	orf	STM3664	malS	+				4.853
679	3855331	3856095	IG1	STM3668	yiaK	+				4.72729
680	3856649	3857113	orf	STM3669	yiaL	+				3.89031
681	3859559	3859978	orf	STM3672	yiaN	+				3.68679
682	3865652	3866083	IG2	STM3679		+	STM3678		-	4.73697
683	3868096	3868293	orf	STM3680	aldB	-				4.69426
684	3879022	3879145	IG2	STM3687	mtlR	+				5.62936
685	3888873	3889241	orf	STM3694	lldD	+				3.60334
686	3897134	3897655	IG1	STM3703	yibN	-				6.2854
687	3905880	3906040	orf	STM3710	rfaD	+				0.0500736
688	3906135	3906379	IG3	STM3710	rfaD	+				0.0952686
689	3908339	3908995	orf	STM3713	rfaL	+				4.00474
690	3910226	3910693	orf	STM3714	rfaK	-				4.7261
691	3911675	3912133	IG3	STM3715	rfaZ	-	STM3716	rfaY	-	5.0182
692	3914593	3914845	orf	STM3719	rfaB	-				7.45738
693	3916534	3917028	IG1	STM3721	rfaP	-	STM3722	rfaG	-	6.45943
694	3928763	3929140	IG3	STM3736		-				3.42626
695	3929266	3929805	IG3	STM3737		+				4.43962
696	3936567	3936875	orf	STM3743	spoU	+				4.30089
697	3947127	3947540	orf	STM3750	yicJ	-				6.17792
698	3947983	3948666	IG1	STM3750	yicJ	-				6.17792
699	3951944	3952225	orf	STM3755	rhuM	+	STM3755	rhuM	+	0.347605
700	3952940	3953039	orf	STM3755	rhuM	+	STM3755	rhuM	+	∞
701	3953361	3953819	IG1	STM3756	rmbA	+	STM3756	rmbA	+	5.67646
702	3958225	3958324	orf	STM3759		-	STM3759		-	∞
703	3964495	3964639	orf	STM3764	mgtC	-	STM3764	mgtC	-	0.295979
704	3965098	3965242	IG3	STM3764	mgtC	-				6.49165
705	3971503	3971615	orf	STM3771		-	STM3771		-	2.98503
706	3974060	3974514	orf	STM3773		-	STM3773		-	1.27487
707	3977141	3977337	IG3	STM3775		+				0.185282
708	3979393	3979725	IG2	STM3778		+	STM3779		-	2.7423
709	3983840	3984426	IG3	STM3783		-				0.421415
710	3984609	3984978	orf	STM3785		-				6.07087
711	3985175	3985400	IG1	STM3785		-				6.07087
712	3995784	3996045	IG3	STM3795	ilvN	-	STM3796	ilvB	-	5.38437
713	3997580	3998236	IG3	STM3796	ilvB	-				3.70336
714	4002093	4002533	orf	STM3800	dsdC	-				3.51847
715	4005749	4005991	IG2	STM3802	dsdA	+	STM3803	yidF	-	3.4974
716	4012222	4012411	IG1	STM3811	yidR	-				6.25739
717	4022190	4023044	orf	STM3822	torA	-				4.4382
718	4026442	4026775	orf	STM3826	torS	+				4.91374
719	4028395	4028637	orf	STM3826	torS	+				4.91374
720	4033865	4034530	IG1	STM3830	dgoR	-	STM3831	yidA	-	3.85148
721	4046842	4047040	orf	STM3842	yidC	+				4.12928
722	4051942	4052274	orf	STM3845		+				4.37851
723	4080447	4081084	IG3	STM3872	atpI	-				4.1964
724	4081163	4081357	IG1	STM3872	atpI	-	STM3873.S			0.929558
725	4081366	4081544	orf	STM3873		-				0.375944
726	4083581	4083773	orf	STM3874	gidA	-				2.41341
727	4089415	4089901	IG1	STM3880	kup	+				3.79874
728	4094838	4095009	orf	STM3884	rbsB	+				3.58941
729	4097253	4097352	orf	STM3886	rbsR	+				∞
730	4103568	4103827	orf	STM3891	rrlC	+				1.30267
731	4108687	4108921	IG1	STM3901	ilvG	+	STM3900	ilvL	+	5.59538
732	4113370	4113639	orf	STM3904	ilvD	+				4.04696
733	4125038	4125362	IG1	STM3917	rho	+				5.09954
734	4132958	4133138	IG1	STM3924	wecD	+				∞
735	4139198	4139414	IG3	STM3930	yifK	+				5.64386
736	4147070	4147286	IG1	STM3939	cyaA	+				5.23754
737	4161201	4161641	IG2	STM3956	yigI	-	STM3957	pldA	+	5.80149
738	4164225	4164405	orf	STM3958	recQ	+				4
739	4177680	4178578	orf	STM3971	yigP	+	STM3970	ubiE	+	3.66928
740	4185063	4185413	IG1	STM3979	ubiB	+				5.30012
741	4195823	4196003	IG1	STM3988	rrsA	+				∞
742	4196740	4196875	orf	STM3988	rrsA	+				∞
743	4198856	4198955	orf	STM3991	rrlA	+				3.30118
744	4199445	4199671	orf	STM3991	rrlA	+				2.64583
745	4201146	4201288	IG1	STM3992	rrfA	+				∞
746	4202702	4202827	IG3	STM3994	mobA	-				0.696659
747	4204619	4205140	IG2	STM3997	dsbA	+	STM3998	yihG	-	3.75291
748	4207715	4208038	orf	STM3999	polA	+				6.45286
749	4217811	4217973	IG2	STM4009	typA	+				6.10852
750	4219151	4219384	IG2	STM4010		-	STM4009	typA	+	8.72792
751	4220112	4220328	orf	STM4011		-				9.25621
752	4222493	4222655	orf	STM4013		-				4.65821
753	4235790	4236051	orf	STM4025	yihW	+				∞
754	4240042	4240403	IG3	STM4031		-				4.71049
755	4244218	4245152	IG3	STM4036	fdoH	-	STM4037	fdoG	-	3.54432
756	4248003	4248839	orf	STM4038	fdhD	+				3.42096
757	4251165	4251551	IG2	STM4040	yiiG	+	STM4041		-	5.34493
758	4277702	4278124	IG1	STM4067		+	STM4066		+	4.31389
759	4279325	4279477	orf	STM4068		+				6.03342
760	4282512	4282763	orf	STM4073	ydeW	-				4.53916
761	4283105	4283644	IG1	STM4074	ego	+	STM4073	ydeW	-	4.13516
762	4287574	4288175	IG3	STM4077	yneA	+				∞
763	4290121	4290561	IG2	STM4080		+	STM4081	tpiA	-	4.24793
764	4294115	4294376	IG3	STM4085	glpX	-				∞
765	4295256	4295706	orf	STM4086	glpK	-				5.79766
766	4299536	4299707	orf	STM4091	hslU	-				6.83289
767	4304461	4304695	orf	STM4095	priA	-				∞
768	4305763	4305975	orf	STM4096	rpmE	+				∞
769	4309335	4309655	IG1	STM4099	metJ	-	STM4100	metB	+	5.187
770	4309786	4309934	IG3	STM4100	metB	+				∞
771	4311359	4311459	IG3	STM4101	metL	+				1.44913
772	4313307	4313406	orf	STM4101	metL	+				0.418347
773	4316372	4316497	orf	STM4103		-				∞
774	4322581	4322751	IG1	STM4107	yijF	-				∞
775	4339495	4340500	IG1	STM4121	argC	+				4.54929
776	4350704	4350893	orf	STM4131	murI	+				7.20945
777	4352966	4353478	IG1	STM4135	rrlB	+				3.49016
778	4357867	4358532	orf	STM4138	birA	+				3.5826
779	4362402	4362957	orf	STM4148	nusG	+				3.78136
780	4365101	4365281	IG1	STM4152	rplL	+	STM4151	rplJ	+	∞
781	4375715	4376360	orf	STM4157		+				3.79586
782	4376443	4376784	IG1	STM4158		+				4.22239
783	4378866	4379298	IG1	STM4160	thiG	-				4.61798
784	4394073	4394354	IG1	STM4176	purH	-				5.23122
785	4394372	4394471	IG1	STM4177	rrsE	+				3.21832
786	4406121	4406678	orf	STM4185	aceK	+				4.18322
787	4407894	4408146	IG1	STM4187	iclR	-				3.86625
788	4409673	4409817	orf	STM4188		+				∞
789	4419170	4419700	IG3	STM4197		-				3.76487
790	4428162	4428764	IG3	STM4207		-	STM4208		-	5.50603
791	4431643	4432003	orf	STM4211		-				3.50779
792	4433758	4434029	IG3	STM4212		-				2.42662
793	4435896	4436199	IG3	STM4215		-				0.201776
794	4440196	4440393	orf	STM4221	pgi	+				5.08746
795	4445733	4446281	IG1	STM4226	yjbA	+	STM4225	yjbH	+	4.30743
796	4449115	4449483	IG3	STM4228	malF	-				1.07013
797	4453109	4453351	orf	STM4231	lamB	+				4.23095
798	4459096	4459546	IG3	STM4237	lexA	+				5.96578
799	4459660	4460082	IG1	STM4238	dinF	+				6.7879
800	4461743	4461995	IG3	STM4241	zur	-				5.87283
801	4477240	4477690	IG1	STM4257		+				4.14211
802	4477986	4478570	IG3	STM4258		+	STM4257		+	4.74819
803	4481801	4481980	orf	STM4260		+				3.79941
804	4482956	4483585	orf	STM4261		+				4.62894
805	4491332	4491674	orf	STM4261		+				4.62894
806	4497235	4497460	orf	STM4261		+				4.62894
807	4499918	4500367	orf	STM4262		+				5.04002
808	4505967	4506363	IG3	STM4268	yjcD	+				3.42004
809	4516068	4516167	IG3	STM4277	nrfA	+				2.97224
810	4531033	4531303	orf	STM4290	proP	+				3.81225
811	4534137	4534559	IG1	STM4292	basR	-				4.52901
812	4537638	4537960	orf	STM4295	adiY	-				5.12928
813	4538139	4538957	IG1	STM4295	adiY	-	STM4296	adi	-	5.12928
814	4539699	4540247	orf	STM4296	adi	-				4.42481
815	4552404	4552584	orf	STM4305		+				5.97728
816	4557047	4557406	orf	STM4309		-				4.1652
817	4558266	4558590	orf	STM4310		+				4.37638
818	4558895	4559542	IG1	STM4311	tnpA_6	+				3.89308
819	4561139	4561391	orf	STM4315		-				4.48764
820	4561597	4562109	IG1	STM4315		-				4.48764
821	4565823	4566048	IG1	STM4320		+				6.16993
822	4573845	4574303	orf	STM4328	yjeH	-				3.58496
823	4574774	4575067	orf	STM4329	mopB	+				6.29462
824	4581834	4582192	orf	STM4339	blc	-				7.19967
825	4589427	4589592	orf	STM4347	yjeP	-				0.408805
826	4589933	4590061	orf	STM4347	yjeP	-				1.89138
827	4591642	4591773	orf	STM4347	yjeP	-				∞
828	4593316	4593574	IG3	STM4348	psd	-				1.23351
829	4595096	4595608	IG2	STM4350	orn	+	STM4351		-	6.60733
830	4596909	4597125	IG1	STM4351		-				3.85175
831	4608758	4609099	IG3	STM4366	purA	+	STM4365	yjeT	+	8.17991
832	4621687	4622016	IG3	STM4379	yjfO	-				3.35295
833	4623639	4624088	IG3	STM4381	yjfQ	-	STM4382	yjfR	-	3.81558
834	4624803	4625288	IG2	STM4382	yjfR	-	STM4383.S			3.91784
835	4644486	4645052	orf	STM4407	ytfL	-				3.65076
836	4645578	4645758	orf	STM4408	msrA	-				4.29768
837	4652574	4652663	orf	STM4412		-				2.38468
838	4653496	4653660	orf	STM4413		-				3.84671
839	4654010	4654228	orf	STM4413		-				3.33795
840	4656057	4656236	orf	STM4415	fbp	-				0.315184
841	4660134	4660233	orf	STM4418		-				6.04952
842	4662044	4662206	orf	STM4419		+				2.67081
843	4662343	4662502	orf	STM4419		+				∞
844	4665212	4665547	IG3	STM4421		-				0.0814647
845	4666616	4666727	IG3	STM4423		+				0.83282
846	4666809	4667050	IG1	STM4424		+				3.96039
847	4669525	4669794	orf	STM4426	srfJ	+				4.31228
848	4693499	4693804	orf	STM4452	nrdD	-				5.66727
849	4716246	4716597	orf	STM4474	yjgN	+				∞
850	4737966	4738183	orf	STM4491		-				1.21133
851	4740916	4741024	orf	STM4492		-				4.42143
852	4741148	4741247	orf	STM4492		-				5.72241
853	4741283	4741382	IG3	STM4492		-				6.60663
854	4743026	4743137	orf	STM4494		-				∞
855	4743920	4744158	orf	STM4495		-				0.729146
856	4744189	4744437	orf	STM4495		-				4.17308
857	4744576	4744679	orf	STM4495		-				5.01512
858	4745215	4745388	orf	STM4495		-				3.59452
859	4745541	4745733	orf	STM4495		-				3.00694
860	4751203	4751322	IG3	STM4497		-				0.199352
861	4753424	4753774	IG1	STM4499	yeeN	-				5.9542
862	4760702	4761036	IG2	STM4506		-	STM4507	uxuR	+	4.04041
863	4763455	4764156	IG1	STM4509		+				3.44668
864	4768505	4768963	IG1	STM4514		-				4.44352
865	4770576	4770845	IG1	STM4515	yjiJ	-				4.22542
866	4777892	4778503	orf	STM4524	hsdS	-				4.71207
867	4780759	4781056	orf	STM4526	hsdR	-				4.89077
868	4805579	4806288	IG1	STM4546	yjjP	-	STM4547	yjjQ	+	4.79008
869	4808193	4808606	orf	STM4550	fhuF	-				4.38466
870	4812104	4812418	IG1	STM4556	rsmC	-	STM4557	holD	+	7.9542
871	4812840	4813164	IG1	STM4559		+				7.23074
872	4815098	4815727	IG1	STM4561	osmY	+				3.77808
873	4817232	4817708	orf	STM4563	yjjU	+				∞
874	4821466	4821906	orf	STM4567	deoC	+				5.09276
875	4825898	4826066	IG2	STM4571		-				7.53138
876	4827989	4828465	orf	STM4572	stjB	-				3.558
877	4829328	4829867	orf	STM4573	stjC	-				3.41825
878	4830383	4830531	IG3	STM4575		-				0.82928
879	4831045	4831187	IG3	STM4575		-				∞
880	4832612	4832739	orf	STM4577	smp	-				2.00956
881	4835866	4835986	orf	STM4580		+				∞
882	4840876	4841298	IG1	STM4583	trpR	+				5.93467
883	4842434	4842929	IG2	STM4586	rob	-	STM4586	rob	-	4.9
884	4854501	4855085	IG1	STM4596		-	STM4597		-	4.83289
885	4856262	4856702	IG3	STM4600	lasT	+				3.53078
a Different Fis-binding sites are numbered from 1 to 885. b The relative position between Fis-binding peaks and adjacent genes. c The gene in which the start base locates. d The gene in which the end base locates. e Log2 of enrichment ratio (ratio between IP and mock-IP samples). f Indicates the RPKM value of the region in mock-IP sample is undetectable.
