# Supplementary material for: Genome-Wide Analysis of the Salmonella Fis Regulon and Its Regulatory Mechanism on Pathogenicity Islands
Source: PLoS One. 2013 May 23;8(5):e64688. doi: 10.1371/journal.pone.0064688 (PMC3662779; doi:10.1371/journal.pone.0064688)
Supplement: Table S5 — Fis up-regulated and down-regulated genes detected by RNA-seq. (XLS) [file pone.0064688.s007.xls]

## Sheet: RNA-Seq
Table S5. Fis up-regulated and down-regulated genes detected by RNA-seq
Gene number	Gene name	Orientationa	Fold ratiob
PSLT004	repA3	+	-1.79438
PSLT005	tap	+	-1.67502
PSLT006	repA	+	-1.46965
PSLT010	srgB	-	-1.21472
PSLT011	srgA	-	-1.5226
PSLT013	pefI	-	-1.08285
PSLT014	orf6	-	-1.38749
PSLT015	orf5	-	-1.4253
PSLT019	pefB	-	>0.74c
PSLT025		-	-1.05684
PSLT026		-	-3.1136
PSLT027	ccdA	+	1.25219
PSLT028	ccdB	+	1.2098
PSLT029		+	1.18501
PSLT030		+	1.09657
PSLT036		+	-1.18423
PSLT037	spvD	-	-1.87472
PSLT038	spvC	-	NAd
PSLT039	spvB	-	-1.56178
PSLT047		-	1.22482
PSLT048	tlpA	+	1.9705
PSLT050		-	2.3505
PSLT056		+	NA
PSLT057		+	NA
PSLT060		+	1.78424
PSLT064		+	-1.54235
PSLT073	traM	+	-2.11914
PSLT074	finP	-	-5.34504
PSLT075	traJ	+	NA
PSLT076	traY	+	NA
PSLT083	trbD	+	NA
PSLT084	traV	+	1.29193
PSLT085	traR	+	>3.05
PSLT088	traC	+	-1.53769
PSLT093		+	-1.11222
PSLT096	trbE	+	-1.13508
PSLT099	trbB	+	1.62475
PSLT104	traD	+	-1.22575
PSLT108	traI	+	-1.14483
PSLT111	finO	+	-1.39753
STM0001	thrL	+	1.22482
STM0009	yaaH	-	-2.59828
STM0010	htgA	-	-2.14151
STM0011	yaaI	-	-2.84557
STM0012	dnaK	+	1.7154
STM0013	dnaJ	+	1.62901
STM0014		+	1.22482
STM0020		+	-1.1675
STM0023	bcfC	+	-1.08543
STM0025	bcfE	+	2.44721
STM0029		-	>4.01
STM0030		+	>0.9
STM0032		+	1.20375
STM0034		-	NA
STM0043	rpsT	-	-1.15797
STM0044	yaaY	+	2.40853
STM0058	citC2	+	2.96178
STM0059	citD2	+	NA
STM0062	citX2	+	5.44721
STM0063	citG2	+	-1.75246
STM0064	dapB	+	1.396
STM0070	caiD	-	2.60948
STM0073	caiA	-	1.46171
STM0074	caiT	-	1.53797
STM0075	fixA	+	>1.17
STM0076	fixB	+	3.34029
STM0078	fixX	+	NA
STM0081		+	2.26921
STM0082		-	1.0384
STM0095	rluA	-	-2.01455
STM0096	hepA	-	-1.83069
STM0104	araC	+	1.12528
STM0114	leuL	-	NA
STM0115	leuO	+	-3.11503
STM0118	fruR	+	2.5198
STM0127	ftsW	+	-1.19489
STM0142	hofC	-	-1.79311
STM0143	hofB	-	-1.96501
STM0160	yacL	+	1.3851
STM0161	kdgT	+	1.27307
STM0165	speD	-	-1.80501
STM0166	speE	-	-1.54048
STM0186	dksA	-	1.63774
STM0194	fhuB	+	-1.01465
STM0198	stfE	+	NA
STM0199	stfF	+	-2.81958
STM0201		+	-1.82727
STM0209	htrA	+	2.22891
STM0211	yaeH	-	2.44871
STM0221	uppS	+	-1.11806
STM0222	cdsA	+	-1.20956
STM0240	yaeJ	+	1.04222
STM0254	aspU	+	1.46993
STM0255	yafB	+	-2.31744
STM0257		+	1.20644
STM0260	dniR	-	-2.0053
STM0265	aspV	+	-1.13459
STM0266		-	-1.46684
STM0271		-	-1.58254
STM0273		+	-1.08261
STM0274A		+	NA
STM0276		+	NA
STM0278		+	NA
STM0279		+	4.96178
STM0281		+	-1.1675
STM0282		+	1.47635
STM0283		+	-1.06059
STM0287		+	-2.65783
STM0290		+	-2.1675
STM0293		+	-1.58868
STM0294		+	NA
STM0295		+	NA
STM0300	safB	+	1.45928
STM0302	safD	+	-1.12265
STM0304	sinR	+	1.89192
STM0312	yafK	-	-1.412
STM0315	prfH	+	-1.45207
STM0319	crl	+	1.20587
STM0323	thrW	+	-2.7258
STM0327		+	3.52086
STM0337	stbD	-	-1.06059
STM0339	stbB	-	NA
STM0340	stbA	-	NA
STM0342		+	1.59678
STM0346		+	NA
STM0347		+	-1.75246
STM0348		+	NA
STM0349		+	-1.22522
STM0353		+	1.01836
STM0354		+	1.2365
STM0356		+	1.83373
STM0359		+	3.3488
STM0360		+	4.65305
STM0361		+	1.95611
STM0364	foxA	+	-1.5344
STM0366	yahO	+	3.50721
STM0367	prpR	-	4.24335
STM0368	prpB	+	2.90733
STM0369	prpC	+	3.71958
STM0370	prpD	+	2.4911
STM0371	prpE	+	1.8719
STM0374	yaiV	+	-1.30768
STM0378	yaiY	-	-1.04955
STM0381		+	1.27728
STM0384	psiF	+	3.24651
STM0385	yaiC	+	1.25283
STM0386	proC	-	1.09031
STM0393	yajF	+	1.2959
STM0399	brnQ	+	-1.39092
STM0400	proY	+	-1.18453
STM0402		-	2.09081
STM0403	yajB	-	1.08654
STM0410		+	-1.15156
STM0411	yajD	+	-1.40669
STM0413	tsx	-	1.14543
STM0415	ybaD	+	1.28607
STM0426	phnV	-	-1.78486
STM0427	phnU	-	NA
STM0429	phnS	-	-1.12096
STM0432	phnX	+	NA
STM0437		+	-1.03723
STM0442	cyoB	-	1.20511
STM0443	cyoA	-	1.42094
STM0446	bolA	+	2.2191
STM0448	clpP	+	1.49206
STM0451	hupB	+	1.39247
STM0457	cof	+	-1.98109
STM0465	ybaY	+	3.65437
STM0468	ylaB	-	-1.6436
STM0470	rpmJ2	+	-1.79311
STM0478	aefA	+	-1.5765
STM0482	ybaN	+	-1.45968
STM0487	htpG	+	1.40599
STM0489	hemH	+	-1.47562
STM0494	ushA	+	1.79539
STM0500	ybbJ	-	1.05489
STM0501	ybbK	-	1.21152
STM0517	gcl	+	-1.15156
STM0518	gip	+	-1.1675
STM0520		+	1.32791
STM0522	allP	+	>1.37
STM0523	allB	+	1.01836
STM0530	ylbE	+	-1.77518
STM0531	ylbF	+	1.09928
STM0539		-	-1.91957
STM0540	ybcI	-	-2.83588
STM0541	ybcJ	-	-1.09711
STM0543	fimA	+	5.11317
STM0544	fimI	+	3.54674
STM0545	fimC	+	4.40235
STM0546	fimD	+	1.50088
STM0547	fimH	+	1.03217
STM0548	fimF	+	1.90664
STM0549	fimZ	-	2.30282
STM0550	fimY	-	-1.36015
STM0551		-	>8.68
STM0552	fimW	-	2.80978
STM0553	argU	+	-3.11503
STM0554		-	-1.39649
STM0557		-	-1.05461
STM0558	yfdH	-	-1.53734
STM0559	rfbI	-	-1.51897
STM0561		-	1.32669
STM0565		+	>4.76
STM0566		+	>6.43
STM0569	ybdG	-	1.06775
STM0571		+	1.30493
STM0572		-	-1.47562
STM0575		-	1.05489
STM0581		+	2.37166
STM0582	ybdJ	-	1.61783
STM0585	fepA	-	-3.31227
STM0587	ybdZ	+	NA
STM0588	entF	+	-2.42074
STM0589	fepE	+	-1.75406
STM0590	fepC	-	-1.61207
STM0591	fepG	-	-1.10738
STM0594	fepB	-	-1.3162
STM0595	entC	+	-3.1867
STM0596	entE	+	-4.04027
STM0597	entB	+	-3.69234
STM0598	entA	+	-3.39103
STM0599	ybdB	+	-6.27901
STM0600	cstA	+	1.6092
STM0601	ybdD	+	1.1397
STM0602	ybdH	-	-1.43054
STM0606	ybdO	-	-1.81301
STM0608	ahpC	+	1.48987
STM0613		+	1.14302
STM0614	ybdQ	-	2.05079
STM0615	ybdR	+	2.13735
STM0619	citG	-	4.30823
STM0620	citX	-	4.88778
STM0621	citF	-	2.38329
STM0622	citE	-	2.07595
STM0623	citD	-	5.09928
STM0624	citC	-	1.70259
STM0627	dcuC	-	1.38061
STM0628	pagP	+	1.51112
STM0630	crcB	-	-1.61221
STM0640	mrdA	-	-1.55789
STM0652		+	1.00497
STM0653	ybeL	+	1.28862
STM0654	ybeQ	-	1.11999
STM0657	ybeU	+	1.03578
STM0660		-	1.07189
STM0662	gltL	-	1.47939
STM0663	gltK	-	1.74991
STM0664	gltJ	-	1.63985
STM0665	gltI	-	3.01247
STM0685	nagE	+	2.14416
STM0687	ybfM	+	3.32395
STM0688	ybfN	+	2.56298
STM0696	ybfF	-	-1.61496
STM0697	seqA	+	1.04658
STM0699		-	3.90919
STM0700	potE	-	4.15694
STM0701	speF	-	3.99744
STM0702	kdpE	-	1.32596
STM0706	kdpA	-	-2.03822
STM0711	ybgI	+	1.182
STM0715		+	-1.60807
STM0716		+	-1.21851
STM0717		+	-1.09711
STM0718		+	-1.47562
STM0719		+	-1.81958
STM0720		+	NA
STM0721		+	NA
STM0722		+	-1.36015
STM0723		+	>10.15
STM0724		+	NA
STM0726		+	-1.36015
STM0729	abrB	-	1.72627
STM0730	gltA	-	2.71495
STM0731		+	1.5395
STM0732	sdhC	+	2.14543
STM0733	sdhD	+	2.19446
STM0734	sdhA	+	2.29909
STM0735	sdhB	+	2.16522
STM0736	sucA	+	1.05322
STM0737	sucB	+	1.11176
STM0738	sucC	+	1.24717
STM0739	sucD	+	1.3035
STM0740	cydA	+	1.13593
STM0741	cydB	+	1.1578
STM0742	ybgT	+	1.20892
STM0746	tolR	+	-1.06181
STM0756	nadA	+	1.11378
STM0758	ybgR	-	1.14681
STM0759	ybgS	-	1.46938
STM0762		-	NA
STM0764		-	NA
STM0766	dcoC	+	NA
STM0770		+	-1.98464
STM0785	ybhE	+	1.03465
STM0787	hutI	+	1.03391
STM0788	hutG	+	1.59718
STM0789	hutC	+	1.03737
STM0791	hutH	+	1.56585
STM0795	bioF	+	NA
STM0797	bioD	+	-1.26704
STM0808	ybhM	+	NA
STM0812	ybhO	-	1.13171
STM0814	ybhQ	+	1.57712
STM0818		-	1.14626
STM0820	rhlE	+	-1.94951
STM0821	dinG	+	-1.05553
STM0830	glnH	-	2.31607
STM0831	dps	-	3.52226
STM0835		+	1.46053
STM0852	yliG	-	-1.55593
STM0855		+	-1.22613
STM0856		+	-1.08261
STM0858		+	-1.69357
STM0862	yliJ	-	1.2145
STM0869		+	-1.7967
STM0870		-	-1.1229
STM0882	ybjF	+	-1.2287
STM0884		+	NA
STM0889	artQ	-	1.35035
STM0890	artI	-	1.45993
STM0891	artP	-	1.22773
STM0894		-	4.72732
STM0895		-	1.94651
STM0896		-	1.75533
STM0898		-	1.39749
STM0898A		+	1.54674
STM0899		+	-1.55083
STM0905		+	1.251
STM0906		+	NA
STM0907		+	1.65871
STM0908		+	1.16227
STM0915		+	-1.97906
STM0920		+	2.44255
STM0926		+	-1.41904
STM0927		+	-1.55654
STM0928	nanH	-	1.31236
STM0930	orfB	+	1.62524
STM0931	ybjR	+	1.54473
STM0933	ybjT	-	1.16592
STM0938	ybjE	-	-1.23116
STM0940	ybjX	-	1.22564
STM0943	cspD	-	1.00847
STM0946	tnpA_1	+	-1.04027
STM0949	serW	-	-1.67426
STM0950		-	1.80978
STM0951		-	1.63985
STM0954		-	-1.02253
STM0958	trxB	-	1.02688
STM0959	lrp	+	1.11102
STM0964	dmsA	+	3.10072
STM0965	dmsB	+	3.17538
STM0966	dmsC	+	3.11356
STM0969	ycaM	+	2.3935
STM0972		+	-3.06059
STM0975	ycaO	-	-1.2875
STM0976	ycaP	+	1.54032
STM0991	smtA	+	1.09725
STM1003		+	NA
STM1007		-	>11.28
STM1013		+	-4.04197
STM1014		+	-2.29875
STM1015		+	2.54674
STM1016		+	-3.68208
STM1017		+	-1.27576
STM1018		+	-1.08574
STM1020		+	-2.41422
STM1021		+	-1.23462
STM1023		+	-1.64449
STM1024		+	-2.08973
STM1025		-	-2.59357
STM1026		-	1.17591
STM1027		+	2.63985
STM1028		+	2.43127
STM1029		+	1.46297
STM1030		+	-1.78336
STM1034		+	3.22482
STM1035		+	1.29193
STM1038		+	1.26134
STM1040		+	-2.11503
STM1044	sodC	-	1.98745
STM1050		+	>1.55
STM1051	sseI	+	1.35035
STM1054		-	2.63985
STM1056		-	2.63985
STM1069	ycbG	+	-1.70537
STM1071	sulA	-	-2.03571
STM1072	yccR	+	1.1179
STM1077	yccT	-	-1.15022
STM1078		+	1.10934
STM1087	pipA	-	-1.7258
STM1088	pipB	-	1.05489
STM1089		+	3.44721
STM1090	pipC	-	3.65183
STM1091	sopB	-	5.15309
STM1092	orfX	+	4.75879
STM1093		-	>48.78
STM1095	copS	-	-1.13776
STM1099	hpaB	-	-1.12568
STM1100	hpaR	-	1.27728
STM1101	hpaG	+	-1.36015
STM1103	hpaD	+	1.68108
STM1104	hpaF	+	2.93531
STM1106	hpaI	+	-2.90447
STM1110		-	1.32574
STM1114	scsB	+	-1.58333
STM1115	scsC	+	-1.79957
STM1116	scsD	+	-1.96218
STM1118	yccJ	-	3.88307
STM1119	wraB	-	4.50235
STM1121	ymdF	+	2.6311
STM1123		-	2.34485
STM1128		-	4.98403
STM1129		-	7.15654
STM1130		+	5.8645
STM1131		+	4.95078
STM1132		+	6.20795
STM1133		+	4.14346
STM1139	csgG	-	-1.70592
STM1141	csgE	-	NA
STM1145	csgC	+	2.44721
STM1146	ymdA	+	3.90009
STM1147		+	1.64266
STM1155	htrB	-	1.07049
STM1159	yceO	-	-1.1675
STM1160	solA	-	1.30612
STM1161	yceP	1247652	2.56803
STM1168	yceH	+	1.04855
STM1171	flgN	-	2.2896
STM1172	flgM	-	2.66405
STM1173	flgA	-	3.32232
STM1174	flgB	+	3.05914
STM1175	flgC	+	2.83205
STM1176	flgD	+	2.74139
STM1177	flgE	+	2.61664
STM1178	flgF	+	2.78432
STM1179	flgG	+	2.95195
STM1180	flgH	+	2.42779
STM1181	flgI	+	2.57518
STM1182	flgJ	+	2.2363
STM1183	flgK	+	1.89966
STM1184	flgL	+	1.89361
STM1188		+	-1.62864
STM1189	yceF	-	-1.4365
STM1204	fhuE	-	-1.413
STM1214	ycfR	+	-2.39968
STM1224	sifA	-	-2.78641
STM1227	pepT	+	1.23501
STM1230	phoQ	-	1.17387
STM1231	phoP	-	1.20851
STM1238	icdA	+	1.62614
STM1240	envF	-	-1.78641
STM1241	msgA	-	-1.22804
STM1243		-	-1.74656
STM1246	pagC	+	2.47213
STM1247		+	2.82428
STM1249		-	2.12695
STM1250		+	1.81529
STM1251		+	2.86066
STM1253		-	4.14012
STM1254		-	7.60564
STM1256		+	-2.31899
STM1261		+	6.96178
STM1262		+	2.05489
STM1265		+	4.15555
STM1267		-	4.62054
STM1268		-	-2.53007
STM1271	yeaR	+	-1.87111
STM1272	yoaG	+	-1.53465
STM1274	yeaQ	+	2.98073
STM1282	yeaK	-	1.82748
STM1283	yeaJ	-	2.20108
STM1284	yeaH	-	1.62189
STM1285	yeaG	-	3.84861
STM1288		+	1.19324
STM1290	gapA	-	1.5855
STM1291	yeaA	+	1.78376
STM1292	yeaC	+	1.11378
STM1300		+	-1.2143
STM1303	astC	+	3.7747
STM1304	astA	+	1.658
STM1305	astD	+	1.67133
STM1306	astB	+	1.02842
STM1308	spy	+	3.64948
STM1310	nadE	-	1.55696
STM1311	osmE	+	3.53525
STM1312	celA	+	3.17959
STM1313	celB	+	1.57739
STM1314	celC	+	2.37682
STM1315	celD	+	1.81511
STM1318	katE	-	3.47339
STM1322	yniC	-	1.38657
STM1323	yniB	+	1.42359
STM1324		-	2.11743
STM1325	ydiZ	-	2.22482
STM1326	pfkB	-	2.08557
STM1328		-	3.9996
STM1329		+	>17.9
STM1339	himA	+	1.36356
STM1344	ydiV	+	1.19165
STM1345	ydiU	+	-1.03853
STM1346	ydiE	-	-2.17644
STM1354	ydiQ	-	1.37682
STM1355	ydiP	+	NA
STM1356	ydiO	-	2.39193
STM1357	ydiF	-	1.63227
STM1359	ydiB	-	-2.38989
STM1361	ydiM	-	>1.49
STM1362	ydiL	-	NA
STM1367	ydiH	+	-1.00598
STM1368		-	1.35518
STM1369	sufA	+	>4.89
STM1377	lpp	-	1.10192
STM1381	orf245	-	>7.34
STM1382	orf408	-	>6.25
STM1385	ttrB	-	-2.44761
STM1386	ttrS	+	2.0201
STM1387	ttrR	+	1.97348
STM1388	orf70	+	1.40539
STM1389	orf319	-	1.03154
STM1391	ssrB	-	1.09928
STM1392	ssrA	-	1.5225
STM1401	sseD	+	1.68425
STM1402	sseE	+	3.06612
STM1403	sscB	+	3.50492
STM1406	ssaG	+	NA
STM1407	ssaH	+	>2.97
STM1408	ssaI	+	>0.91
STM1409	ssaJ	+	>2.11
STM1410		+	1.63985
STM1412	ssaL	+	>11.09
STM1414	ssaV	+	1.05489
STM1415	ssaN	+	1.85136
STM1419	ssaR	+	2.05489
STM1420	ssaS	+	NA
STM1421	ssaT	+	-1.78641
STM1422	ssaU	+	-2.99435
STM1423	valW	-	-4.87742
STM1424	valV	-	-2.342
STM1427	cfa	-	1.26097
STM1431	sodB	-	1.85896
STM1433	ydhD	+	1.36041
STM1436	nemA	-	1.10012
STM1439	ydhF	+	1.34907
STM1440	sodC	+	2.15577
STM1442	ydhJ	-	-1.12433
STM1453	nth	-	-1.86729
STM1454	ydgQ	-	-1.17436
STM1455	ydgP	-	-1.35487
STM1456	ydgO	-	-1.24662
STM1458	ydgM	-	-1.06737
STM1459		-	-1.93733
STM1460	ydgK	-	-1.35092
STM1468	fumA	+	1.75732
STM1469	fumC	+	2.00066
STM1476	ydgC	+	-1.01953
STM1482	ydgF	+	3.77563
STM1483	ydgE	+	2.77583
STM1484		-	2.73698
STM1485		-	1.22482
STM1487	ynfL	+	1.00242
STM1488	mlc	+	1.15443
STM1490		-	-1.24767
STM1503	ynfB	-	1.29267
STM1504	ynfA	+	1.55059
STM1506	rspB	+	1.39193
STM1513		+	2.89619
STM1514	ydeJ	-	5.03217
STM1516	ydeE	-	-1.42896
STM1520	marR	-	-2.53007
STM1527		+	-2.00953
STM1528		-	-2.07635
STM1531		-	1.05489
STM1532		-	1.72732
STM1533		-	1.13289
STM1535		-	2.96178
STM1536		-	1.54094
STM1537		-	1.59573
STM1538		-	2.00642
STM1539		-	3.63497
STM1540		+	1.22482
STM1541		+	1.01182
STM1542		-	1.28452
STM1543		-	-1.38121
STM1544	pqaA	-	1.22482
STM1545		-	-1.03822
STM1551		-	3.57845
STM1552		+	1.39193
STM1555		+	1.33287
STM1558		-	1.35014
STM1559		-	2.03217
STM1560		-	2.36777
STM1562		-	1.56585
STM1563	osmC	-	4.78121
STM1564	yddX	+	1.86224
STM1565	rpsV	+	3.16611
STM1567	adhP	+	2.78126
STM1574	smvA	-	-3.84705
STM1575		+	-3.76387
STM1576	narU	+	-1.98464
STM1578	narY	+	1.24076
STM1583		-	1.82175
STM1585		-	-5.26704
STM1586		-	-1.99553
STM1587	yncD	+	1.53566
STM1588	yncC	-	2.62691
STM1589	yncB	-	1.06984
STM1591	ydcZ	+	-1.20145
STM1593	srfA	+	3.49359
STM1594	srfB	+	2.41394
STM1595	srfC	+	1.63113
STM1596	ydcX	-	-1.08435
STM1597	ydcW	-	1.70434
STM1599	pdgL	-	1.54539
STM1601	ugtL	-	>3.96
STM1602	sifB	+	-1.53007
STM1607		-	1.02663
STM1616		+	1.13289
STM1617		+	1.15443
STM1620		-	1.17037
STM1621		-	-1.58254
STM1623		-	1.55513
STM1624		-	2.40118
STM1625	ydcI	+	2.44359
STM1627		-	1.25081
STM1631	sseJ	+	NA
STM1632		-	NA
STM1634		+	-1.60116
STM1635		+	-1.78641
STM1636		+	NA
STM1647	ldhA	+	1.04095
STM1649		-	1.05489
STM1652	ynaF	+	4.85472
STM1653		-	1.8325
STM1662	ynaJ	-	1.97689
STM1665		+	2.7723
STM1668		-	>2.17
STM1670		-	NA
STM1676		-	1.42468
STM1684	ycjF	-	1.41209
STM1686	pspE	-	1.2684
STM1687	pspD	-	2.58739
STM1689	pspB	-	1.54256
STM1690	pspA	-	2.93647
STM1692	sapA	+	1.11892
STM1694	sapC	+	1.28622
STM1698		-	-1.50582
STM1698A		+	1.44721
STM1699	ycjE	+	-1.00996
STM1701	yciW	+	-1.24598
STM1712	acnA	-	2.17412
STM1715	yciN	+	1.21716
STM1721	trpH	-	1.21017
STM1722	trpL	+	-3.81958
STM1728	yciG	+	>87.53
STM1729	yciF	+	2.9974
STM1730	yciE	+	2.48785
STM1732	ompW	-	3.56796
STM1750	tdk	-	1.48231
STM1751	hns	+	1.71274
STM1761	narI	-	-5.43054
STM1762	narJ	-	-5.33877
STM1763	narH	-	-6.36165
STM1764	narG	-	-3.91651
STM1765	narK	-	-3.92586
STM1766	narX	+	-2.26656
STM1767	narL	+	-1.53071
STM1782	ychH	-	3.25066
STM1788		+	1.29193
STM1790		+	1.63985
STM1792		+	-1.2285
STM1794		+	NA
STM1795		+	1.67028
STM1796	treA	+	2.23259
STM1797	ymgE	-	3.18042
STM1802	dadX	-	1.14433
STM1803	dadA	-	1.60138
STM1809		-	2.26892
STM1810		-	1.95019
STM1813	ycgL	-	1.60238
STM1814	minC	+	1.40798
STM1815	minD	+	1.03871
STM1818	fadD	-	-1.16984
STM1830	manX	+	1.15077
STM1837	cspC	-	1.7577
STM1838	yobF	-	1.5267
STM1849		+	1.14588
STM1851		+	3.03902
STM1852	yebW	+	4.16341
STM1854		-	1.55412
STM1855	sopE2	-	>3.12
STM1863		+	NA
STM1867	pagK	+	>112.24
STM1868A		+	NA
STM1869		-	-1.26061
STM1870		+	-1.06059
STM1872		-	-1.10431
STM1884	eda	-	1.55094
STM1885	edd	-	1.2758
STM1888	pykA	+	1.77846
STM1897	yebB	+	-1.13067
STM1907	cutC	-	2.39454
STM1912	flhE	-	2.21193
STM1913	flhA	-	2.54208
STM1914	flhB	-	2.86456
STM1918	cheR	-	2.26134
STM1922	motB	-	-3.55654
STM1923	motA	-	-1.59536
STM1925	flhD	-	1.20922
STM1927	yecG	+	1.73046
STM1928	otsA	-	1.82466
STM1929	otsB	-	1.65777
STM1932	ftnB	+	3.87135
STM1934		+	2.68518
STM1938	yecA	-	1.25313
STM1939		-	1.78949
STM1940		-	1.53857
STM1941		-	3.44721
STM1944	glyW	-	1.27052
STM1947	uvrY	-	1.35401
STM1954	fliY	-	1.75507
STM1955	fliZ	-	3.39924
STM1956	fliA	-	3.06834
STM1959	fliC	-	1.4277
STM1960	fliD	+	2.39597
STM1961	fliS	+	2.16227
STM1962	fliT	+	3.61769
STM1968	fliE	-	4.23862
STM1969	fliF	+	2.45897
STM1970	fliG	+	2.26788
STM1971	fliH	+	2.21728
STM1972	fliI	+	2.20151
STM1973	fliJ	+	1.4334
STM1974	fliK	+	2.19646
STM1975	fliL	+	2.90966
STM1976	fliM	+	2.24451
STM1977	fliN	+	2.5229
STM1978	fliO	+	2.53481
STM1979	fliP	+	2.19046
STM1980	fliQ	+	1.04973
STM1981	fliR	+	1.04375
STM1982	rcsA	+	-1.01446
STM1984	yodD	+	2.01623
STM1985	dsrA	-	-1.36015
STM1990	yedA	+	-1.3057
STM1994		-	1.00242
STM1995	ompS	+	-1.54375
STM1996	cspB	-	-2.95893
STM1998	umuD	-	-2.44761
STM2001	yeeI	+	2.86166
STM2002	asnT	+	-4.96501
STM2004	asnT	+	-1.36015
STM2005		+	-1.68208
STM2015	erfK	-	1.00598
STM2021	cboQ	-	1.38429
STM2022	cbiN	-	1.91996
STM2023	cbiM	-	1.31952
STM2024	cbiL	-	2.21432
STM2025	cbiK	-	2.49363
STM2026	cbiJ	-	3.42412
STM2027	cbiH	-	2.17207
STM2028	cbiG	-	2.92857
STM2029	cbiF	-	2.67059
STM2030	cbiT	-	3.12054
STM2031	cbiE	-	3.10523
STM2032	cbiD	-	2.1421
STM2033	cbiC	-	3.99926
STM2034	cibB	-	2.48505
STM2035	cbiA	-	3.04998
STM2036	pocR	-	2.39688
STM2040	pduC	+	2.91287
STM2041	pduD	+	3.59405
STM2042	pduE	+	2.96178
STM2043	pduG	+	2.07281
STM2044	pduH	+	1.63985
STM2045	pduJ	+	NA
STM2046	pduK	+	2.72732
STM2049	pduN	+	NA
STM2051	pduP	+	NA
STM2052	pduQ	+	-1.04465
STM2053	pduS	+	NA
STM2054	pduT	+	NA
STM2055	pduU	+	-1.47562
STM2057	pduW	+	-2.44761
STM2058	pduX	+	-1.29114
STM2061	sbmC	-	1.36945
STM2063	phsC	-	2.68566
STM2064	phsB	-	3.64515
STM2065	phsA	-	3.61546
STM2071	hisG	+	-1.04341
STM2101	wcaK	-	2.01836
STM2104	cpsG	-	-2.13776
STM2107	wcaH	-	1.63985
STM2109	gmd	-	-3.23462
STM2110	wcaF	-	-1.36015
STM2111	wcaE	-	1.77736
STM2112	wcaD	-	-1.29875
STM2114	wcaB	-	1.27728
STM2116	wzc	-	-1.41564
STM2117	wzb	-	NA
STM2118	wza	-	-2.14674
STM2133		+	-2.81958
STM2137		+	-2.75246
STM2138		-	3.28371
STM2139		-	1.34767
STM2140	yegS	+	1.59954
STM2141	fbaB	-	3.05266
STM2147	thiM	-	-1.00924
STM2151	stcB	-	NA
STM2152	stcA	-	>9.77
STM2156	yehR	+	-1.32362
STM2160	yehV	+	2.63584
STM2161		+	2.56585
STM2163	yehX	-	1.61493
STM2164	yehY	-	1.80383
STM2165	yehZ	-	2.37904
STM2167	dld	+	1.00152
STM2175		-	1.00617
STM2179		-	-1.48943
STM2185	b2145	+	2.73939
STM2186		+	3.04095
STM2187	yeiA	+	2.49292
STM2188	mglC	-	2.39855
STM2189	mglA	-	2.32314
STM2190	mglB	-	2.44755
STM2192	yeiB	-	-1.32676
STM2197		+	NA
STM2199	cirA	-	-2.35539
STM2206	fruF	-	1.27728
STM2207	setB	+	-1.10738
STM2208		-	-4.06059
STM2209		-	NA
STM2215	rtn	+	-1.23041
STM2219	yejF	+	-1.33369
STM2222	rsuA	-	-1.34366
STM2225		-	-1.02373
STM2231		+	1.34029
STM2235		-	1.27307
STM2236		-	NA
STM2238		+	2.0055
STM2239		-	NA
STM2240		-	-1.33415
STM2243		-	1.02688
STM2244		+	>7.74
STM2245		-	NA
STM2247	ccmH	-	-2.56309
STM2248	ccmG	-	-2.02311
STM2255	napC	-	-2.45732
STM2256	napB	-	-1.85339
STM2257	napH	-	-1.32977
STM2258	napG	-	-2.32977
STM2259	napA	-	-2.5242
STM2260	napD	-	-1.68208
STM2261	napF	-	-1.67
STM2262	eco	+	1.00192
STM2264	alkB	-	1.41409
STM2273		-	-1.28976
STM2274		-	NA
STM2277	nrdA	+	-1.1615
STM2278	nrdB	+	-1.13809
STM2279	yfaE	+	-1.31154
STM2280		-	-2.18181
STM2282	glpQ	-	1.74462
STM2283	glpT	-	1.43723
STM2284	glpA	+	2.96754
STM2285	glpB	+	2.85794
STM2286	glpC	+	3.09651
STM2289		-	1.72651
STM2290	yfaV	-	1.26629
STM2295	yfaO	+	-2.51462
STM2296	ais	-	-1.65772
STM2298	pmrF	+	-1.41177
STM2299	yfbG	+	-1.04775
STM2300		+	-1.21633
STM2301	pqaB	+	-1.83315
STM2302		+	-1.10123
STM2311	elaB	-	2.20015
STM2325	nuoE	-	1.16988
STM2326	nuoC	-	1.27476
STM2327	nuoB	-	1.51741
STM2328	nuoA	-	1.57014
STM2329		-	1.82428
STM2337	ackA	+	-2.05917
STM2338	pta	+	-1.27428
STM2339	yfcC	+	-1.15259
STM2340		-	2.07365
STM2341		-	1.84658
STM2342		-	2.1937
STM2343		-	1.74295
STM2344		-	2.59272
STM2354	hisJ	-	1.39357
STM2358		-	1.37682
STM2367	dedA	-	-1.52483
STM2368	truA	-	-1.25233
STM2369	usg	-	-1.01084
STM2373		-	>4.81
STM2374		+	NA
STM2375		+	-1.86265
STM2376		+	-3.62693
STM2377		-	-1.78383
STM2378	fabB	-	2.51894
STM2382	yfcA	-	-1.17752
STM2386	yfcN	+	-1.51655
STM2388	yfcX	-	1.69917
STM2389	yfcY	-	1.14922
STM2393	yfdC	+	-1.12265
STM2394	argW	+	1.22482
STM2397	pgtB	-	1.06925
STM2398	pgtC	-	1.41973
STM2400		-	1.98468
STM2401	ddg	+	-1.58088
STM2413	yfeC	+	2.71024
STM2414	yfeD	+	2.10282
STM2420	xapR	-	-1.41077
STM2428	zipA	-	1.55509
STM2438	yfeK	+	1.44721
STM2445	ucpA	-	2.14704
STM2455	eutK	-	1.83689
STM2456	eutL	-	3.42535
STM2457	eutC	-	2.66733
STM2460	eutH	-	1.66632
STM2461	eutG	-	1.96178
STM2464	eutN	-	>6.02
STM2465	eutM	-	>4.65
STM2466	eutD	-	2.63985
STM2467	eutT	-	1.24991
STM2472	maeB	-	1.58198
STM2474	tktB	+	1.73634
STM2479	aegA	-	1.11985
STM2480	narQ	+	1.143
STM2482	yffB	+	1.06031
STM2495	yfgD	+	1.39219
STM2508		+	-1.50063
STM2516	sinI	-	-2.1675
STM2526	ndk	-	1.06639
STM2530		-	-1.35345
STM2533	sseA	+	1.76958
STM2546	suhB	+	-1.03814
STM2552		-	-1.84058
STM2558	cadB	+	-1.79293
STM2559	cadA	+	-1.60789
STM2560	yjdL	+	-2.08319
STM2564	yfhK	-	-1.03263
STM2572	yfhH	+	1.05489
STM2575		+	-2.67243
STM2576	yfhL	+	-3.17606
STM2579	recO	-	-1.23516
STM2582	lepB	-	-1.02832
STM2587		-	2.40539
STM2595		-	3.13462
STM2596		-	-1.42428
STM2597		-	1.70495
STM2601		-	1.98274
STM2602		-	2.67227
STM2603		-	1.68595
STM2604		-	3.52738
STM2605		-	1.76914
STM2607		-	3.34029
STM2613		-	>2.05
STM2616		-	-1.04087
STM2618		-	-3.004
STM2620		-	-1.01787
STM2621		-	-1.48847
STM2623		-	-4.66393
STM2627		-	-3.68208
STM2634		+	>4.7
STM2636		-	-1.58722
STM2638	rseB	-	1.39396
STM2639	rseA	-	2.21319
STM2640	rpoE	-	2.34017
STM2644	yfiE	-	-1.17393
STM2646	yfiD	-	3.20304
STM2648	yfiF	-	-1.07763
STM2651	yfiQ	+	1.67038
STM2662	rluD	-	-1.23638
STM2665	yfiA	+	2.70244
STM2666		+	2.63985
STM2667	pheA	+	-1.07137
STM2669	tyrA	-	-1.343
STM2672	yfiN	+	-1.87888
STM2673	rplS	-	-1.05854
STM2679	yfjD	+	-1.21614
STM2681	grpE	-	1.79697
STM2685	smpA	+	1.088
STM2687	yfjG	-	1.50322
STM2691		+	-2.54337
STM2693	10Sa	+	1.23979
STM2770	fljA	-	-1.50311
STM2771	fljB	-	2.06891
STM2773	iroB	+	-1.12568
STM2776	iroE	+	-1.8584
STM2780		-	1.13218
STM2781	virK	+	3.48283
STM2782	mig-14	+	3.62921
STM2784	tctE	-	1.9086
STM2785	tctD	-	1.24423
STM2786		+	2.18417
STM2787		+	1.83779
STM2788		+	1.54934
STM2789		+	1.66451
STM2790	ygaF	+	1.18734
STM2795	ygaU	-	3.06132
STM2796	yqaE	-	2.25652
STM2797		+	-1.75246
STM2799	stpA	-	1.62701
STM2802	ygaM	+	1.90834
STM2804		+	-2.44761
STM2805	nrdH	+	NA
STM2806	nrdI	+	NA
STM2821		-	-1.44871
STM2826	csrA	-	1.0385
STM2828	oraA	-	-1.60342
STM2831	mltB	-	1.18919
STM2832	srlA	+	>96.8
STM2833	srlE	+	4.11739
STM2834	slrB	+	3.85708
STM2835	srlD	+	3.95254
STM2836	gutM	+	3.69048
STM2837	srlR	+	2.42772
STM2843	hydN	-	-1.004
STM2852	hycB	-	NA
STM2853	hycA	-	NA
STM2854	hypA	+	3.63985
STM2855	hypB	+	1.85345
STM2856	hypC	+	2.12119
STM2857	hypD	+	1.31765
STM2858	hypE	+	1.23465
STM2859	fhlA	+	1.0489
STM2860	ygbA	-	-1.29875
STM2861	sitA	+	-3.02311
STM2865	avrA	-	3.0625
STM2866	sprB	-	>270.96
STM2867	hilC	-	5.45363
STM2868		-	4.21355
STM2869		-	4.77654
STM2870	orgA	-	4.85237
STM2871	prgK	-	6.67569
STM2872	prgJ	-	8.79087
STM2873	prgI	-	>599.75
STM2874	prgH	-	5.5536
STM2875	hilD	+	3.32627
STM2876	hilA	+	5.47948
STM2877	iagB	+	5.32168
STM2881	iacP	-	1.84149
STM2882	sipA	-	3.49959
STM2883	sipD	-	4.18066
STM2884	sipC	-	5.20891
STM2885	sipB	-	5.70901
STM2886	sicA	-	5.84931
STM2887	spaS	-	4.54674
STM2888	spaR	-	>60.67
STM2889	spaQ	-	7.36777
STM2890	spaP	-	4.56763
STM2891	spaO	-	>191.46
STM2892	invJ	-	>287.86
STM2893	invI	-	8.11153
STM2894	invC	-	7.12367
STM2895	invB	-	6.41134
STM2896	invA	-	6.62854
STM2897	invE	-	7.4664
STM2898	invG	-	7.50659
STM2899	invF	-	5.24557
STM2900	invH	+	4.64677
STM2903		-	NA
STM2904		+	1.12528
STM2905		+	2.02046
STM2907	pphB	+	1.78281
STM2911		-	-1.62693
STM2912		+	-1.03291
STM2920		-	1.17751
STM2921		+	NA
STM2922		+	-1.94511
STM2923		+	-2.85938
STM2932	ygbE	-	1.16419
STM2941	yghJ	-	1.59046
STM2942		-	1.95396
STM2944	ygcB	-	1.73351
STM2945	sopD	+	3.32435
STM2946	cysH	-	1.40853
STM2954	mazG	-	1.10245
STM2959		-	-1.10423
STM2960	gudD	-	-2.11762
STM2961	ygcY	-	-2.48914
STM2962	gudT	-	-2.2046
STM2965	yqcC	-	-2.03822
STM2966	csrB	-	1.72087
STM2967	syd	-	-1.92877
STM2969	ygdH	+	1.30892
STM2970	sdaC	+	1.12566
STM2973	fucO	-	1.20922
STM2974	fucA	-	NA
STM2976	fucI	+	1.78779
STM2977	fucK	+	1.95019
STM2979	fucR	+	1.5014
STM2984	csdA	+	-2.48549
STM2985	ygdK	+	-2.54049
STM2992	argA	+	1.09592
STM3000	ppdA	-	NA
STM3013	lysA	-	-1.96171
STM3019	yqeF	-	2.73032
STM3023	yohL	-	1.02688
STM3024	yohM	+	1.78872
STM3026		-	-1.76954
STM3027	stdC	-	NA
STM3030		-	1.0691
STM3031		-	1.14235
STM3032	tnpA_4	-	-1.48726
STM3037	glyU	-	-2.39577
STM3049	yqfA	-	1.32993
STM3053	gcvP	-	1.81506
STM3054	gcvH	-	1.87062
STM3055	gcvT	-	2.33163
STM3066	yggA	-	1.86766
STM3067	yggB	-	2.25324
STM3074		+	1.73005
STM3075		+	1.48785
STM3080		-	NA
STM3085		-	-1.83145
STM3091	galP	+	2.45468
STM3106	ansB	-	3.46706
STM3107	yggN	-	1.55645
STM3116	pheV	+	-3.39409
STM3117		-	-2.63699
STM3120		-	1.05939
STM3121		+	-1.7093
STM3130		-	1.78669
STM3131		-	2.04424
STM3132		-	1.27062
STM3133		-	3.80978
STM3134		-	1.37393
STM3138		-	2.1447
STM3144	hybF	-	1.80885
STM3145	hybE	-	2.06925
STM3146	hybD	-	1.81618
STM3147	hybC	-	2.10886
STM3148	hybB	-	2.42487
STM3149	hybA	-	2.60155
STM3150	hypO	-	2.35592
STM3153	yqhA	-	1.16622
STM3154		-	1.01398
STM3157	yghA	+	2.08021
STM3158	exbD	-	-1.80338
STM3160		-	1.09928
STM3163	yqhC	-	1.05894
STM3164	yqhD	+	1.20505
STM3165	yqhE	+	2.39728
STM3166		+	1.47508
STM3167		+	1.15625
STM3169		+	1.51432
STM3170		+	NA
STM3171	ygiK	+	-1.1675
STM3193		+	-1.39257
STM3194		+	-2.20685
STM3197	glgS	-	2.2898
STM3203	ygiM	+	3.08176
STM3204	cca	+	2.03163
STM3212	mug	-	1.174
STM3213	ileX	+	-1.1675
STM3214	yqjH	-	-1.49139
STM3218	oat	+	1.07914
STM3219	fadH	+	1.05489
STM3220	ygjO	-	-1.50545
STM3223	ygjR	+	1.28243
STM3228	yqjC	+	2.61113
STM3229	yqjD	+	2.00001
STM3230	yqjE	+	2.54529
STM3231	yqjK	+	2.59316
STM3232	yqjF	+	-2.32362
STM3234	yhaH	+	1.78637
STM3237	yhaL	+	1.82968
STM3238	yhaN	-	2.23854
STM3239	yhaO	-	3.97416
STM3240	tdcG	-	4.60525
STM3241	tdcE	-	6.04857
STM3242	tdcD	-	5.98097
STM3243	tdcC	-	6.28233
STM3244	tdcB	-	6.40197
STM3245	tdcA	-	5.31099
STM3247	garK	-	-1.83168
STM3248	garR	-	-2.20058
STM3249	garL	-	-1.99242
STM3250	garD	+	-1.14931
STM3251		-	1.21088
STM3252	agaR	-	1.05056
STM3254		+	2.70125
STM3255		+	2.43687
STM3256		+	2.40924
STM3259		+	2.34029
STM3260		+	1.60333
STM3261		+	1.52121
STM3266	yraO	+	1.05067
STM3267	yraP	+	1.41244
STM3272	yhbS	-	1.23896
STM3273	yhbT	-	1.47872
STM3276	yhbW	+	1.06132
STM3277		-	NA
STM3278		+	-1.26704
STM3279	mtr	-	-2.92493
STM3281	nlpI	-	-1.23853
STM3284	truB	-	-1.96391
STM3285	rbfA	-	-2.04986
STM3286	infB	-	-1.52081
STM3287	nusA	-	-1.41658
STM3288	yhbC	-	-1.51414
STM3289	metY	-	-2.54929
STM3294	mrsA	-	1.04183
STM3301	yhbZ	-	-2.01469
STM3324	ptsO	+	-1.18327
STM3330	gltB	+	-1.15045
STM3331	gltD	+	-1.39738
STM3335	yhcH	-	3.00468
STM3336	nanK	-	2.82806
STM3337	nanE	-	2.84264
STM3338	nanT	-	2.64193
STM3339	nanA	-	1.96078
STM3343		-	-2.78727
STM3346	yhcM	-	-1.16208
STM3351	oadB	-	-1.8962
STM3352	oadA	-	2.72732
STM3359	mdh	-	2.19001
STM3361	yhcN	+	-2.40745
STM3363	yhcO	-	2.18299
STM3365	yhcQ	-	1.04832
STM3379	accB	+	1.50091
STM3380	accC	+	1.49597
STM3384	yhdG	+	-3.08569
STM3385	fis	+	1.57581
STM3386	yhdJ	+	-4.15196
STM3387	yhdU	+	-1.6702
STM3389	envR	-	NA
STM3390	acrE	+	-1.25631
STM3393	rrfF	-	1.68471
STM3394	thrV	-	-1.02311
STM3395	rrfD	-	2.10937
STM3410	mscL	+	1.12112
STM3411		-	-1.28698
STM3412	zntR	-	-1.38643
STM3413	yhdN	-	-1.45241
STM3418	rpsM	-	-1.15731
STM3419	rpmJ	-	-1.23026
STM3420	secY	-	-1.27489
STM3421	rplO	-	-1.26048
STM3422	rpmD	-	-1.15692
STM3423	rpsE	-	-1.12227
STM3431	rpsQ	-	-1.85803
STM3432	rpmC	-	-1.76704
STM3433	rplP	-	-1.71677
STM3434	rpsC	-	-1.85222
STM3435	rplV	-	-1.93015
STM3436	rpsS	-	-1.92982
STM3437	rplB	-	-1.61488
STM3438	rplW	-	-1.66014
STM3439	rplD	-	-1.44727
STM3440	rplC	-	-1.46197
STM3441	rpsJ	-	-1.28195
STM3444	bfd	-	-1.89441
STM3453	fkpA	-	1.12174
STM3461		-	1.50379
STM3466	crp	+	1.19567
STM3473	yhfC	+	-1.36832
STM3474	nirB	+	-1.74114
STM3475	nirD	+	-1.8962
STM3476	nirC	+	-1.76225
STM3480	yhfL	+	-2.94511
STM3484	dam	-	-1.04915
STM3490	yrfB	-	NA
STM3492	yrfD	-	-1.03475
STM3493	mrcA	+	-1.21093
STM3497	yrfH	+	-1.95338
STM3500	pckA	+	1.9412
STM3502	ompR	-	1.28595
STM3507	yhgG	+	1.21017
STM3511	yhgI	+	1.65488
STM3519	rtcB	-	-1.08168
STM3521		-	-1.05722
STM3529		-	-1.10265
STM3534	glgP	-	1.14185
STM3535	glgA	-	1.73296
STM3536	glgC	-	1.5806
STM3537	glgX	-	2.04819
STM3538	glgB	-	2.12041
STM3544	yhhW	-	-1.7587
STM3553	ugpQ	-	1.64789
STM3554	ugpC	-	1.44008
STM3555	ugpE	-	2.79102
STM3556	ugpA	-	1.60286
STM3557	ugpB	-	3.21936
STM3558		-	-2.08807
STM3560	livF	-	-2.26704
STM3561	livG	-	-1.25631
STM3565	yhhK	+	-1.24996
STM3567	livJ	-	-1.91852
STM3572	yhhF	+	-1.26964
STM3573	yhhL	+	-1.00785
STM3579	yhhQ	+	-3.43181
STM3587	yhiI	-	1.24352
STM3590	uspB	-	1.95035
STM3591	uspA	+	2.0235
STM3592	yhiP	+	2.56001
STM3595		-	1.55015
STM3600		-	3.41746
STM3602		-	1.09096
STM3603	treF	+	1.23617
STM3604		-	1.30229
STM3605		+	NA
STM3606	yhjB	-	1.22482
STM3611	yhjH	-	1.30282
STM3613	yhjJ	-	1.81373
STM3614	dctA	-	2.87614
STM3620	yhjQ	-	1.09236
STM3623	yhjT	+	1.40768
STM3624A		+	-1.32253
STM3625	yhjV	+	-1.462
STM3632		-	-5.19304
STM3633		+	-1.44446
STM3636	lpfE	-	-1.78336
STM3639	lpfB	-	NA
STM3640	lpfA	-	-2.48943
STM3648	yiaG	+	1.08979
STM3649	cspA	+	-1.68135
STM3650		+	-1.97954
STM3653		-	-1.0691
STM3657		-	1.56734
STM3666	ysaA	-	-1.09711
STM3668	yiaK	+	-2.96748
STM3669	yiaL	+	NA
STM3670		+	NA
STM3672	yiaN	+	-1.53007
STM3673	yiaO	+	-2.31434
STM3676	sgbU	+	-1.46448
STM3677	sgbE	+	1.14887
STM3678		-	3.31123
STM3679		+	1.17246
STM3684	yibF	-	1.54759
STM3685	mtlA	+	1.35235
STM3688		-	1.62736
STM3690		+	NA
STM3692	lldP	+	2.0827
STM3693	lldR	+	1.45511
STM3694	lldD	+	1.479
STM3696		-	-1.03997
STM3700	gpsA	-	1.16782
STM3701	secB	-	1.54399
STM3702	grxC	-	1.06452
STM3703	yibN	-	1.41114
STM3714	rfaK	-	-1.14583
STM3715	rfaZ	-	-1.40924
STM3716	rfaY	-	-1.27576
STM3717	rfaJ	-	-1.69373
STM3718	rfaI	-	-1.25008
STM3719	rfaB	-	-1.53352
STM3720	yibR	-	-1.08807
STM3721	rfaP	-	-1.04264
STM3727	rpmG	-	-1.39325
STM3728	rpmB	-	-1.5808
STM3729	radC	-	1.02452
STM3736		-	-1.40197
STM3747	yicE	+	-1.14864
STM3750	yicJ	-	-2.93
STM3751	selC	+	1.22482
STM3752		-	-2.21813
STM3758	fidL	-	-2.2875
STM3761	slsA	+	4.31228
STM3762	cigR	-	1.22482
STM3764	mgtC	-	1.05489
STM3775		+	1.15005
STM3776	yicM	-	-1.32797
STM3782		-	1.27951
STM3783		-	1.01506
STM3784		-	2.5218
STM3785		-	2.94228
STM3787	uhpT	-	-2.50989
STM3788	uhpC	-	-2.02311
STM3790	uhpA	-	-1.49566
STM3791		-	1.31325
STM3793		-	1.40235
STM3799		-	1.01749
STM3810	yidQ	+	1.87514
STM3812	ccmH	-	1.21332
STM3816	ccmD	-	3.00909
STM3817	ccmC	-	-1.1675
STM3820		-	1.97013
STM3821	torD	-	1.99846
STM3822	torA	-	2.09781
STM3823	torC	-	1.81935
STM3824	torR	+	1.75533
STM3825	torT	-	1.00776
STM3827	dgoT	-	-1.1266
STM3832		+	>2.86
STM3836	recF	-	-1.52358
STM3837	dnaN	-	-1.11677
STM3838	dnaA	-	-1.7643
STM3847	yidY	+	-1.51963
STM3859		-	1.8325
STM3861	glmS	-	-1.102
STM3863		-	-1.99701
STM3873	gidB	-	-1.152
STM3874	gidA	-	-1.3378
STM3881	rbsD	+	1.11222
STM3884	rbsB	+	1.86786
STM3885	rbsK	+	1.53395
STM3886	rbsR	+	1.65268
STM3893	9S	+	-1.12466
STM3895	aspT	+	-1.04296
STM3896	trpT	+	NA
STM3902	ilvM	+	-1.96501
STM3906		+	-3.20814
STM3909	ilvC	+	-5.26273
STM3910	ppiC	-	-2.09109
STM3911		+	NA
STM3918	rfe	+	-1.23881
STM3940		+	NA
STM3941		+	NA
STM3942		+	-1.83819
STM3951	uvrD	+	-1.02664
STM3952	corA	+	-1.73621
STM3953	yigF	-	-1.50699
STM3954	yigG	-	-5.24279
STM3959	rhtC	+	-2.93361
STM3960	rthB	-	-1.28298
STM3964	metR	-	1.11902
STM3968	udp	+	1.39945
STM3982	fadA	-	1.80758
STM3983	fadB	-	2.27996
STM3995	yihD	+	1.94691
STM3998	yihG	-	-1.79981
STM4000	spf	+	-3.92493
STM4001	yihA	-	-1.06853
STM4003	yihI	+	-1.17162
STM4009	typA	+	-1.57114
STM4012		-	-1.36015
STM4013		-	1.72247
STM4014		-	1.58739
STM4015		-	-2.7
STM4016	yshA	-	NA
STM4017	yihO	-	1.46993
STM4022	yihT	-	-1.1675
STM4023	yihU	-	NA
STM4025	yihW	+	1.50492
STM4027	rbn	+	1.37551
STM4039		-	-2.11817
STM4040	yiiG	+	NA
STM4041		-	-3.90447
STM4042		-	-2.12199
STM4043	yiiL	-	1.85169
STM4044		-	1.61723
STM4046	rhaA	-	1.31792
STM4049	rhaR	+	1.71101
STM4051		+	NA
STM4063	sbp	+	-2.78966
STM4066		+	1.63985
STM4070		+	-1.50699
STM4071		-	-3.60807
STM4072	ydeV	-	-1.82612
STM4075	ydeY	+	1.32435
STM4077	yneA	+	1.22482
STM4078	yneB	+	1.23268
STM4082	yiiQ	-	-1.24767
STM4086	glpK	-	2.33767
STM4087	glpF	-	2.20139
STM4097		-	-1.94312
STM4098		-	-1.1039
STM4099	metJ	-	1.46523
STM4101	metL	+	-1.01161
STM4102		-	-1.55654
STM4103		-	1.07535
STM4105	metF	+	-1.36015
STM4106	katG	+	1.16513
STM4108	gldA	-	1.05336
STM4110	ptsA	-	1.71175
STM4113	frwB	+	2.96178
STM4114	pflD	+	1.21566
STM4115	pflC	+	1.32014
STM4128	yijD	+	1.25829
STM4138	birA	+	-1.08998
STM4141		-	-4.004
STM4144	glyT	+	1.19909
STM4145	thrT	+	1.09943
STM4146	tufB	+	1.06395
STM4155		+	-4.04465
STM4156		-	-4.1675
STM4162	thiF	-	1.00758
STM4163	thiE	-	1.33729
STM4164	thiC	-	-1.64716
STM4170	hupA	+	2.20496
STM4171	yjaH	+	1.05817
STM4190	pepE	-	1.55842
STM4191		+	2.28371
STM4196		-	1.65823
STM4197		-	NA
STM4205		-	1.11902
STM4215		-	>5.94
STM4216		-	NA
STM4218		-	NA
STM4223	yjbF	+	-1.7458
STM4224	yjbG	+	-2.97486
STM4225	yjbH	+	-1.41011
STM4227	malG	-	-1.32115
STM4228	malF	-	-2.28071
STM4229	malE	-	-1.19947
STM4230	malK	+	-2.15092
STM4231	lamB	+	-3.38864
STM4232	malM	+	-2.20145
STM4233	ubiC	+	-1.08746
STM4238	dinF	+	-1.37024
STM4240	yjbJ	+	2.72308
STM4244	yjbO	+	-5.14151
STM4245	qor	-	1.60183
STM4246	dnaB	+	-1.01022
STM4257		+	2.61713
STM4258		+	3.38401
STM4259		+	4.17037
STM4260		+	3.00742
STM4261		+	1.47871
STM4263	yjcB	-	-2.50989
STM4265	soxS	-	-1.49765
STM4268	yjcD	+	1.43269
STM4269	yjcE	+	1.14916
STM4274	yjcH	-	1.46993
STM4275	acs	-	1.81307
STM4276		+	1.73939
STM4277	nrfA	+	2.12528
STM4283	gltP	+	1.03881
STM4286	lpxO	-	1.12048
STM4294	yjdE	-	1.09442
STM4295	adiY	-	3.06209
STM4297	melR	-	2.38351
STM4299	melB	+	1.21497
STM4300	fumB	-	1.6585
STM4301	dcuB	-	1.50808
STM4302		-	3.5321
STM4303	dcuR	-	1.54388
STM4305		+	2.43296
STM4306		+	1.58237
STM4307		+	1.76723
STM4308		+	1.30692
STM4310		+	3.65777
STM4312		-	3.35606
STM4313		-	>73.11
STM4314		-	>119
STM4315		-	7.22482
STM4317		+	1.93793
STM4318		+	1.63057
STM4320		+	-2.34922
STM4321	pheR	-	-2.03822
STM4325	dcuA	-	2.80831
STM4326	aspA	-	3.69878
STM4327	fxsA	+	1.66585
STM4329	mopB	+	2.57066
STM4330	mopA	+	1.9855
STM4331	yjeI	+	1.82175
STM4336	ecnB	+	3.26759
STM4337	ecnR	-	1.53384
STM4338	sugE	+	-1.91034
STM4340	frdD	-	3.31643
STM4341	frdC	-	3.34188
STM4342	frdB	-	3.15277
STM4343	frdA	-	3.22542
STM4346	yjeO	+	-1.27632
STM4352	glyV	+	-1.04756
STM4354	glyY	+	-2.04432
STM4367	yjeB	+	-3.25687
STM4368	vacB	+	-1.65021
STM4370	yjfI	+	NA
STM4371	yjfJ	+	-2.25827
STM4377	aidB	+	2.73166
STM4378	yjfN	-	2.52988
STM4379	yjfO	-	2.95151
STM4384	sgaB	+	-1.68208
STM4385	ptxA	+	4.34029
STM4386	sgaH	+	1.82673
STM4387	sgaU	+	1.46887
STM4388	sgaE	+	1.18875
STM4389	yjfY	-	-3.63813
STM4394	rplI	+	-1.02655
STM4395	yifZ	+	-1.94905
STM4399	ytfE	-	-1.48668
STM4403	cpdB	-	2.02933
STM4405	ytfJ	-	1.38178
STM4413		-	-1.09711
STM4415	fbp	-	1.34101
STM4417		+	-1.36885
STM4418		-	-1.53535
STM4420		-	2.56519
STM4421		-	2.836
STM4423		+	2.08043
STM4426	srfJ	+	-1.43544
STM4433		+	3.44721
STM4439	cybC	+	1.36253
STM4440		+	-2.1675
STM4443		+	1.13367
STM4444		+	-1.03822
STM4445		+	1.26066
STM4458	yjgF	-	1.63985
STM4460	pyrB	-	1.60837
STM4466		-	1.35291
STM4467		-	1.82869
STM4468	yjgK	+	2.22482
STM4469	argI	-	-1.36015
STM4472	ytgA	-	-1.83819
STM4477	pepA	-	1.2677
STM4482	idnT	-	1.07281
STM4483	idnO	-	1.96178
STM4484	idnD	-	1.03217
STM4485	idnK	+	2.69875
STM4486	yjgB	-	1.32791
STM4488		+	-1.36015
STM4500	yjhP	-	1.83642
STM4501		-	1.71978
STM4502		+	>8.89
STM4503		+	1.13903
STM4504		+	-1.26704
STM4505		+	2.33758
STM4508	trpS2	-	-1.07064
STM4510		+	-1.11017
STM4512	iadA	-	1.70857
STM4513	yjiG	-	2.13462
STM4514	yjiH	-	4.71149
STM4519		+	3.40665
STM4520		-	NA
STM4522		-	1.60948
STM4523	yjiW	-	2.00242
STM4527	mrr	+	1.16088
STM4528		+	1.43657
STM4532	yjiY	-	-3.76645
STM4534		+	1.20636
STM4535		+	1.04321
STM4536		+	3.3541
STM4537		+	4.83625
STM4538		+	3.03429
STM4539		+	3.33304
STM4547	yjjQ	+	NA
STM4551		-	-1.13583
STM4552		+	-4.79429
STM4553	leuV	-	-1.31951
STM4555	leuQ	-	-1.11988
STM4561	osmY	+	3.76395
STM4562		+	3.68698
STM4565	yjjW	-	1.24355
STM4569	deoB	+	1.00083
STM4573	stjC	-	1.1038
STM4588	creB	+	1.22237
STM4593	sthB	-	1.46517
STM4594	sthA	-	-1.852
STM4598	arcA	-	1.03563
STM4599	yjjY	+	1.14113
a The transcription direction (+: Watson strand, -: Crick strand). b Log2 of expression ratios (ratio of RPKM in LT2 wild-type and fis deletion mutant samples) in mid-exponential phase. c “>NUM” means RPKM value of gene in fis deletion mutant sample is undetectable (approximately 0), while the RPKM in wild-type sample is NUM. d “NA” represents the RPKM in wild-type sample is undetectable (approxi…
